# Supplementary material for: Identification of Two Novel Variants in CRYGD and OCRL Genes in the Chinese Population With Hereditary Congenital Cataracts Using Whole Exome Sequencing
Source: Hum Mutat. 2026 May 8;2026:3884362. doi: 10.1155/humu/3884362 (PMC13154382; doi:10.1155/humu/3884362)
Supplement: Supplementary file 1 — Supporting Information Additional supporting information can be found online in the Supporting Information section. As shown in File S1, RNA sequencing results elicited 2875 differential expressed genes in the fetus compared with the aged‐matched controls. Notably, a significant downregulated expression of the OCRL gene was observed in the fetus. [file HUMU-2026-3884362-s001.xlsx]

## Sheet: supplementary File 1
A total of 2875 differential expressed genes were detected using RNA-seq.						FDR	log2FC
#ID	Symbol	Control 1	Control 2	Control 3	Positive
ENSG00000086015	MAST2	28.1835	18.4356	28.4833	10.7866
ENSG00000162849	KIF26B	0.087574	0.079729	0.189425	1.80598
ENSG00000184709	LRRC26	0	0	0	4.2313
ENSG00000162591	MEGF6	3.48744	6.03003	5.39929	53.3431
ENSG00000118640	VAMP8	7.41842	6.49709	5.4896	46.665
ENSG00000213859	KCTD11	2.51483	2.15353	1.77573	9.56499
ENSG00000182013	PNMA8A	6.75984	9.27545	9.09416	4.25263
ENSG00000178372	CALML5	0	0	0	203.892
ENSG00000165300	SLITRK5	0.992264	1.07875	0.756694	0.403968
ENSG00000101605	MYOM1	97.6745	53.8562	103.938	0.767238
ENSG00000198794	SCAMP5	0.50069	0.990625	0.76025	5.46829
ENSG00000198795	ZNF521	14.2618	14.9015	14.9677	8.13856
ENSG00000161682	FAM171A2	69.4275	33.9994	21.7862	6.56994
NewGene_10981	NewGene_10981	2.07116	1.71225	5.19916	0
ENSG00000124212	PTGIS	11.0748	15.5138	9.23004	6.0341
ENSG00000094796	KRT31	3.03143	1.51365	0.643634	45.8168
ENSG00000237289	CKMT1B	0	0	0	3.67905
ENSG00000174099	MSRB3	16.2535	11.3108	15.1207	7.47334
ENSG00000060138	YBX3	590.952	388.602	906.689	118.629
ENSG00000009694	TENM1	2.28074	1.22531	1.60688	0.235546
ENSG00000134186	PRPF38B	16.7693	12.3169	14.0118	7.98374
ENSG00000012171	SEMA3B	38.9528	40.7258	38.6585	21.382
ENSG00000071082	RPL31	659.872	784.958	486.642	363.585
ENSG00000139780	METTL21C	13.3265	10.9912	19.2412	1.49054
ENSG00000180660	MAB21L1	9.31346	13.4925	11.6287	2.20696
ENSG00000135636	DYSF	37.1847	20.3823	27.2929	6.26663
ENSG00000112531	QKI	31.7503	29.9983	38.5427	21.5705
ENSG00000105143	SLC1A6	0	0.047579	0.043594	10.5223
ENSG00000105141	CASP14	0.010939	0	0	17.7938
ENSG00000235942	LCE6A	0	0	0	7.55983
ENSG00000196557	CACNA1H	21.9203	10.71	18.3128	3.04667
NewGene_11838	NewGene_11838	8065.55	7015.88	7166.82	2079.84
NewGene_11839	NewGene_11839	2.29717	1.11485	0.903112	0
ENSG00000106633	GCK	7.76819	13.4583	9.35125	1.76371
NewGene_9308	NewGene_9308	1.41789	1.17167	1.78348	0.025518
ENSG00000159086	PAXBP1	9.38026	8.3651	7.61965	5.32803
ENSG00000005471	ABCB4	0.147157	0.061062	0.26798	1.97091
ENSG00000231389	HLA-DPA1	1.0967	1.94455	2.15636	35.7343
ENSG00000167476	JSRP1	210.614	190.258	230.831	0.034451
ENSG00000133135	RNF128	0	0	0	0.801167
ENSG00000141068	KSR1	18.3265	14.2492	21.009	8.13199
ENSG00000066468	FGFR2	0.525962	0.334388	0.496967	59.9545
ENSG00000116604	MEF2D	26.5916	20.928	31.7025	10.7991
ENSG00000070808	CAMK2A	33.981	13.501	24.7962	0.021965
ENSG00000147883	CDKN2B	0.048908	0	0.030062	3.6872
ENSG00000101938	CHRDL1	2.34359	4.44922	4.68251	15.4686
ENSG00000130656	HBZ	4.86682	1.35092	2.63796	34.333
ENSG00000089009	RPL6	2714.16	2284.52	2125.1	1262.23
ENSG00000117266	CDK18	9.18938	5.10741	19.4484	2.49454
ENSG00000019991	HGF	3.52427	6.12679	3.1142	1.2826
ENSG00000132746	ALDH3B2	0	0	0	13.8997
ENSG00000162144	CYB561A3	3.58172	4.80206	3.85836	15.9964
ENSG00000164591	MYOZ3	4.35495	3.2123	4.28361	1.24304
ENSG00000125285	SOX21	0.054734	0	0.01451	3.98073
ENSG00000186081	KRT5	0.291858	0.104292	0.076395	516.414
ENSG00000126882	FAM78A	16.9546	7.36345	7.56572	2.25858
ENSG00000167680	SEMA6B	18.9159	21.1491	16.3713	6.5355
ENSG00000237412	PRSS56	1.62181	1.82855	0.717479	0.027423
ENSG00000187840	EIF4EBP1	129.999	113.465	186.509	50.0302
ENSG00000167106	FAM102A	3.34674	3.35658	3.3869	20.0047
ENSG00000178882	RFLNA	2.5853	2.06197	1.93062	13.8741
ENSG00000128849	CGNL1	2.33226	1.71761	1.71187	6.93481
ENSG00000184012	TMPRSS2	0	0	0	0.759802
ENSG00000179820	MYADM	80.4853	77.0518	67.5136	39.0251
ENSG00000001561	ENPP4	6.73684	3.50812	5.60594	0.584357
ENSG00000155330	C16orf87	12.3571	9.85527	14.2557	5.38119
ENSG00000170523	KRT83	0	0	0	3.0179
ENSG00000170522	ELOVL6	0.79874	0.922003	0.459117	5.53828
ENSG00000075223	SEMA3C	41.599	44.9784	24.5659	12.3315
ENSG00000160710	ADAR	7.02281	9.06357	8.22205	21.4358
ENSG00000181218	HIST3H2A	26.1125	21.9998	30.3716	6.47813
ENSG00000108639	SYNGR2	92.9288	71.9979	116.772	36.559
ENSG00000131981	LGALS3	30.7195	38.4238	26.1194	157.314
ENSG00000188026	RILPL1	12.9134	9.40776	11.9159	5.49784
ENSG00000166337	TAF10	65.0489	54.37	50.4971	29.8658
ENSG00000172164	SNTB1	12.5003	8.36268	11.8085	3.8047
ENSG00000020426	MNAT1	11.8942	12.5148	10.1192	4.88274
ENSG00000172782	FADS6	0	0	0	1.0799
ENSG00000144724	PTPRG	6.99891	7.00269	7.14328	3.98175
ENSG00000196923	PDLIM7	312.069	175.869	219.537	37.5278
ENSG00000099866	MADCAM1	9.67711	16.3866	8.3906	3.91253
ENSG00000099860	GADD45B	15.6693	18.0207	17.3634	75.2945
ENSG00000162105	SHANK2	0.045762	0.086683	0.033709	0.790346
ENSG00000142765	SYTL1	0.18608	0.303756	0.162399	16.7104
ENSG00000113645	WWC1	0.031573	0.02754	0.013192	1.57668
ENSG00000169436	COL22A1	3.06539	2.13192	0.523686	0.14333
ENSG00000111640	GAPDH	3629.58	2428.72	3616.72	721.342
ENSG00000138944	SHISAL1	3.72588	2.03323	0.499839	0.304036
ENSG00000114698	PLSCR4	8.73842	9.69311	12.7073	33.2783
ENSG00000072062	PRKACA	166.301	85.5284	128.168	26.5196
ENSG00000184788	SATL1	0.110548	0.334859	0.396428	0
ENSG00000168477	TNXB	87.9264	66.8752	38.0183	20.3081
ENSG00000074527	NTN4	21.8465	21.9407	17.2406	3.95685
ENSG00000154269	ENPP3	0.067911	0.080575	0.1234	1.12175
ENSG00000154262	ABCA6	4.24789	6.52733	10.7871	1.46656
ENSG00000154265	ABCA5	9.06116	2.26214	5.27796	1.52375
ENSG00000180209	MYLPF	9017.25	5578.85	7651.82	0.291641
ENSG00000090621	PABPC4	141.881	91.2127	161.963	36.8901
ENSG00000183571	PGPEP1L	0.326314	0.853603	2.33367	0
ENSG00000159455	LCE2B	0	0	0	5.69387
NewGene_7862	NewGene_7862	1.12905	0.926117	0.999577	0.043193
ENSG00000198718	TOGARAM1	5.92078	4.75608	6.1789	2.66127
ENSG00000198712	MT-CO2	93.3669	109.239	157.396	1984.65
ENSG00000125740	FOSB	0.749396	0.760713	0.165949	13.6265
ENSG00000125744	RTN2	59.2525	55.0533	52.2509	4.53245
ENSG00000167600	CYP2S1	0.034208	0.014183	0.021155	1.16672
ENSG00000167604	NFKBID	0.927112	0.876213	0.540241	4.47274
ENSG00000166959	MS4A8	1.21886	0.358306	0.81137	0
ENSG00000127241	MASP1	2.96583	1.3134	3.18528	25.203
ENSG00000204099	NEU4	2.76875	5.0031	3.55991	0.087896
ENSG00000130283	GDF1	1.8136	9.31994	6.73789	0.164547
ENSG00000159713	TPPP3	681.544	316.453	242.615	22.7703
ENSG00000111405	ENDOU	0.114519	0	0.016427	2.99837
ENSG00000087128	TMPRSS11E	0	0	0	1.15978
ENSG00000147485	PXDNL	0.30354	0.416551	0.319015	9.44429
ENSG00000285304	Z83844.3	3.87845	0.88463	0.650528	0
ENSG00000172081	MOB3A	4.52157	6.19296	3.94552	15.1162
ENSG00000146281	PM20D2	11.7564	8.98864	20.8235	4.09075
ENSG00000138639	ARHGAP24	21.4226	17.5514	23.0419	11.0945
ENSG00000115896	PLCL1	4.83079	4.37866	4.50249	2.38134
ENSG00000137819	PAQR5	0.095902	0.034279	0.055439	2.09811
ENSG00000267855	NDUFA7	59.4285	47.8974	56.3553	30.4352
ENSG00000144119	C1QL2	0	0	0	1.44086
ENSG00000203782	LOR	0	0	0	82.1949
ENSG00000203783	PRR9	0	0	0	78.3157
ENSG00000203786	KPRP	0	0	0	1.48598
ENSG00000203785	SPRR2E	0	0	0	26.1969
ENSG00000064195	DLX3	0	0	0	24.3979
NewGene_9386	NewGene_9386	0.996343	1.13024	0.225287	0
ENSG00000175946	KLHL38	7.51484	3.22954	13.242	0.096202
ENSG00000156298	TSPAN7	50.7263	32.2064	64.4028	16.1124
NewGene_8381	NewGene_8381	0.034557	0.029947	0	13.569
ENSG00000013523	ANGEL1	7.61214	7.43131	8.8218	4.14274
ENSG00000168539	CHRM1	0	0	0	1.68291
ENSG00000163701	IL17RE	0.954171	1.18343	0.562566	11.3923
ENSG00000055955	ITIH4	2.74759	2.8783	2.09188	0.236511
NewGene_295	NewGene_295	2.8986	0.468213	1.25141	0.050684
NewGene_298	NewGene_298	1.35939	0.364218	1.35955	0
ENSG00000165959	CLMN	0.495887	0.726392	0.689022	1.88491
ENSG00000149527	PLCH2	0.099725	0.163045	0.136118	4.81377
ENSG00000165953	SERPINA12	0	0	0	6.02139
ENSG00000127995	CASD1	20.711	14.5039	19.9337	7.90016
ENSG00000179542	SLITRK4	0.695174	0.333736	0.695582	0.038805
ENSG00000121898	CPXM2	0.387818	0.257603	0.706103	11.8994
ENSG00000198695	MT-ND6	8.65581	16.5552	14.3054	552.021
ENSG00000198692	EIF1AY	23.4523	25.7434	35.5175	12.2152
ENSG00000176749	CDK5R1	4.58197	3.22867	2.70593	0.845735
ENSG00000176293	ZNF135	14.7537	11.8952	10.2848	4.60642
ENSG00000092621	PHGDH	25.6021	36.649	23.765	81.4805
ENSG00000136383	ALPK3	22.7856	12.2048	26.4367	0.855114
ENSG00000141579	ZNF750	0.072427	0.03188	0	21.4302
ENSG00000141574	SECTM1	1.96141	3.05815	0.696126	24.6482
NewGene_7375	NewGene_7375	1.07326	1.31163	2.79167	0
NewGene_12353	NewGene_12353	0.600693	0.42366	0.247329	4.37536
ENSG00000163993	S100P	0.113297	0.535752	0.172923	14.124
ENSG00000144057	ST6GAL2	0.289477	0.38896	0.25612	1.66587
ENSG00000171988	JMJD1C	8.36341	7.96815	8.66486	5.13274
ENSG00000103316	CRYM	0.111247	0.027642	0	5.80135
NewGene_8631	NewGene_8631	1.48489	0.949069	0.051429	0
ENSG00000118271	TTR	0	0	0	5.13046
ENSG00000152910	CNTNAP4	2.94539	4.7399	1.96379	0.584977
ENSG00000133477	FAM83F	0.002862	0.012974	0.017822	1.00449
ENSG00000118898	PPL	0.255982	0.196143	0.085041	12.7028
ENSG00000166819	PLIN1	0.186927	0.203139	0.522637	124.571
ENSG00000115446	UNC50	8.08044	9.03159	6.82645	25.3051
ENSG00000169836	TACR3	2.22003	3.70206	2.29028	0
NewGene_10085	NewGene_10085	4.25791	4.17497	5.48478	2.14235
ENSG00000076716	GPC4	37.2455	34.9642	38.7818	21.1133
ENSG00000152137	HSPB8	104.998	50.203	110.061	8.81449
ENSG00000106483	SFRP4	17.6092	14.9198	4.63913	0.421684
ENSG00000204628	RACK1	2019.07	1788.59	1579.8	984.737
ENSG00000204195	AWAT1	0	0	0	3.15685
ENSG00000205571	SMN2	26.7364	21.9742	21.4057	10.83
ENSG00000106078	COBL	36.7087	21.8495	50.2355	2.31368
ENSG00000008394	MGST1	3.16096	4.14091	3.77618	108.761
ENSG00000050628	PTGER3	0.1047	0.189542	0.016339	15.29
ENSG00000164897	TMUB1	56.2547	46.045	43.4624	28.0331
ENSG00000182704	TSKU	9.15156	8.84646	4.41558	34.9454
ENSG00000155629	PIK3AP1	0.044006	0.166325	0.227975	1.91879
ENSG00000186638	KIF24	2.29518	1.21177	1.16945	0.363813
ENSG00000196155	PLEKHG4	2.22783	3.47501	2.57967	8.35088
ENSG00000128340	RAC2	1.12486	3.11173	1.26381	19.7155
ENSG00000128342	LIF	0.417367	0.248926	0.186232	2.08877
ENSG00000104881	PPP1R13L	1.51752	1.97046	1.64288	19.4297
ENSG00000175390	EIF3F	266.313	312.746	233.358	149.747
ENSG00000134884	ARGLU1	10.6357	12.6857	10.1069	28.6198
ENSG00000198336	MYL4	1028.09	611.288	642.587	10.1044
ENSG00000160796	NBEAL2	2.09884	2.37646	1.77916	6.36482
ENSG00000148300	REXO4	28.4554	22.592	34.3848	12.916
NewGene_6111	NewGene_6111	1.24439	4.32329	1.52438	0
NewGene_1766	NewGene_1766	1.69518	0.88266	0.683906	0
ENSG00000249242	TMEM150C	0.203137	0.508498	0.543259	6.13172
ENSG00000173253	DMRT2	25.6203	44.0189	24.2631	9.31879
ENSG00000105281	SLC1A5	7.47837	14.1317	6.75301	34.8493
ENSG00000174705	SH3PXD2B	4.68443	4.74434	2.76634	14.105
ENSG00000117691	NENF	127.995	111.419	87.8256	62.6013
ENSG00000086548	CEACAM6	0.01303	0.014126	0	1.40423
ENSG00000012779	ALOX5	0.097575	0.163851	0.384551	2.72476
ENSG00000168743	NPNT	21.4622	11.5926	21.6263	5.96546
NewGene_8402	NewGene_8402	1.87409	3.01637	5.91596	0.2965
ENSG00000119630	PGF	31.9436	44.4398	37.4002	7.18446
ENSG00000139679	LPAR6	6.12109	9.4078	5.23555	27.1054
ENSG00000148842	CNNM2	8.03504	7.34289	7.17892	4.4575
ENSG00000135127	BICDL1	0.178789	0.338339	0.099352	3.78562
ENSG00000169902	TPST1	7.75479	11.1379	6.97648	28.8566
ENSG00000164303	ENPP6	3.17398	5.45536	3.61569	0.081143
ENSG00000212899	KRTAP3-3	0	0	0	12.0243
ENSG00000104960	PTOV1	184.745	155.125	166.816	102.968
ENSG00000054523	KIF1B	31.5023	18.1107	36.5921	4.54106
ENSG00000008988	RPS20	2250.23	2084.27	1838.92	1058.19
ENSG00000180914	OXTR	3.68025	1.53239	1.22232	0.202954
ENSG00000047597	XK	1.63737	0.724188	2.84442	0.302006
NewGene_3451	NewGene_3451	11.7877	6.72601	35.0355	0.288423
ENSG00000113140	SPARC	815.864	1432.52	733.98	3340.32
ENSG00000162545	CAMK2N1	2.32497	3.11339	2.06055	12.4864
NewGene_12140	NewGene_12140	3.59523	1.38306	1.744	0.112239
ENSG00000130203	APOE	88.0423	126.566	60.7839	698.47
ENSG00000130208	APOC1	7.17659	7.84241	5.42754	74.6542
ENSG00000157833	GAREM2	0.716962	0.904245	0.533595	3.17948
ENSG00000161091	MFSD12	5.45187	6.78345	6.35744	19.6518
ENSG00000171476	HOPX	14.0353	9.22738	10.392	56.0836
ENSG00000171860	C3AR1	0.38735	0.317654	0.132244	6.32999
ENSG00000160050	CCDC28B	36.7928	33.4386	26.4999	10.639
ENSG00000042286	AIFM2	1.07538	1.07103	1.24396	8.48508
ENSG00000135324	MRAP2	11.021	6.23935	11.8696	2.46332
NewGene_3394	NewGene_3394	12.7284	3.35008	20.1232	0.307774
ENSG00000172000	ZNF556	4.69018	3.27579	3.90729	0.014744
ENSG00000248329	APELA	0.075736	0	0	2.26828
NewGene_935	NewGene_935	1.15669	0.350315	0.51008	0
ENSG00000077274	CAPN6	212.763	213.313	211.627	16.082
ENSG00000088448	ANKRD10	79.3843	62.9687	83.4228	43.0934
NewGene_5659	NewGene_5659	1.34189	1.29336	3.01604	0
ENSG00000072310	SREBF1	14.329	15.8124	8.0275	58.1715
ENSG00000013619	MAMLD1	8.06526	5.08882	6.13111	2.84246
ENSG00000140990	NDUFB10	104.534	104.624	128.021	63.9569
ENSG00000111727	HCFC2	5.47083	5.07415	5.02613	2.81033
ENSG00000103485	QPRT	40.4982	42.7094	46.3432	17.4538
ENSG00000156219	ART3	30.6972	25.4855	54.8976	3.29063
ENSG00000156218	ADAMTSL3	6.47465	12.2518	10.9975	1.95912
ENSG00000105880	DLX5	0	0	0.028253	3.75502
ENSG00000092969	TGFB2	17.3082	14.8454	19.359	8.12774
ENSG00000184351	KRTAP19-1	0	0	0	8.09047
ENSG00000163032	VSNL1	1.08134	0.673692	0.08994	7.02894
ENSG00000131507	NDFIP1	22.0373	24.2462	16.0146	53.3218
ENSG00000181458	TMEM45A	8.21089	10.6591	7.13934	80.9318
ENSG00000182195	LDOC1	32.5955	50.2593	24.6653	12.7648
ENSG00000188130	MAPK12	18.8534	11.6001	25.6416	5.67309
ENSG00000188133	TMEM215	0.514234	1.57686	1.26728	0
ENSG00000186860	KRTAP17-1	0	0	0	11.8969
ENSG00000164171	ITGA2	0.823193	1.09982	0.927425	5.60244
ENSG00000120149	MSX2	0.297987	0.723027	0.227124	8.5707
ENSG00000178718	RPP25	0.296881	0.222847	0.234493	2.49853
ENSG00000285854	AC010197.2	0.528731	0.411668	1.25277	0
ENSG00000205678	TECRL	5.88652	2.96334	7.17277	0.71176
ENSG00000136305	CIDEB	2.06069	3.21303	2.15228	9.60083
ENSG00000005844	ITGAL	0.159104	0.203476	0.197728	1.23584
ENSG00000144868	TMEM108	10.1799	7.51866	19.1772	1.8479
ENSG00000126705	AHDC1	26.4978	13.3032	14.1567	6.25938
ENSG00000158022	TRIM63	29.8632	19.1799	63.2892	0.272947
NewGene_5245	NewGene_5245	3.66865	2.43779	5.10164	0.826188
ENSG00000111291	GPRC5D	0	0	0.037281	4.9286
ENSG00000128274	A4GALT	27.839	17.5064	14.9687	7.55993
ENSG00000128271	ADORA2A	11.3147	1.21919	3.66423	0.55476
ENSG00000128272	ATF4	350.62	362.221	332.873	157.768
ENSG00000176463	SLCO3A1	1.68845	0.842709	0.938785	5.33608
ENSG00000147676	MAL2	0.944875	0.360585	0.3394	9.76873
ENSG00000188338	SLC38A3	2.0475	1.64075	3.50382	0.60819
ENSG00000112175	BMP5	5.7941	5.24062	3.2305	0.573391
ENSG00000213638	ADAT3	2.24341	2.56541	1.80304	0.605105
ENSG00000144655	CSRNP1	5.68112	7.55726	6.65589	27.8344
ENSG00000100055	CYTH4	0.705144	0.479594	0.469071	4.95967
NewGene_6536	NewGene_6536	1.05967	1.57754	3.14048	0
ENSG00000181234	TMEM132C	0.83301	1.46667	0.612653	8.67224
ENSG00000143387	CTSK	29.5341	56.2717	35.5206	241.447
ENSG00000169509	CRCT1	0	0	0	7.10183
ENSG00000169508	GPR183	1.20691	1.3737	1.20638	9.46767
ENSG00000168679	SLC16A4	2.49132	3.05261	2.00929	0.596483
ENSG00000168675	LDLRAD4	1.28014	1.41769	1.41721	4.2382
ENSG00000183160	TMEM119	14.0978	23.9618	10.8953	88.4604
ENSG00000189143	CLDN4	0.186917	0.235747	0.155611	47.7393
ENSG00000168672	FAM84B	0.806841	1.17676	1.08553	4.21505
ENSG00000118482	PHF3	10.5903	11.1299	12.988	4.32053
ENSG00000187098	MITF	2.23021	2.07432	1.64471	7.95539
ENSG00000187094	CCK	5.6043	12.3045	4.78319	0.827301
ENSG00000165140	FBP1	0.265969	0.243673	0.291687	6.4143
ENSG00000154310	TNIK	7.74111	5.93801	10.9368	0.405251
ENSG00000175315	CST6	0.315956	0.038493	0	122.778
ENSG00000120262	CCDC170	0.076325	0.075961	0.046862	0.969702
ENSG00000090539	CHRD	13.1523	13.9371	7.63894	40.1177
ENSG00000090530	P3H2	19.4984	24.1198	17.2275	10.5416
ENSG00000197608	ZNF841	3.35257	3.3413	2.55022	1.26401
ENSG00000007264	MATK	0.236104	0.271265	0.177633	2.24669
ENSG00000141433	ADCYAP1	0.089476	0.11285	0.194187	4.32865
ENSG00000084070	SMAP2	3.9161	5.36459	3.50277	13.4253
ENSG00000141380	SS18	8.74043	7.85183	6.09215	22.4738
ENSG00000070961	ATP2B1	12.6829	8.77347	11.5019	4.91032
ENSG00000137648	TMPRSS4	0	0	0	0.343886
NewGene_7149	NewGene_7149	1.68457	0.54143	0.712348	0.105479
ENSG00000157502	MUM1L1	4.99321	3.53471	6.15956	0.072904
ENSG00000224389	C4B	3.89802	4.66329	2.70934	1.27959
ENSG00000268104	SLC6A14	0	0	0	1.46303
ENSG00000175874	CREG2	0.327333	0.388116	0.387905	0.064712
ENSG00000110047	EHD1	45.5012	24.3819	38.5301	10.9807
ENSG00000265763	ZNF488	1.84445	1.56697	1.05538	0.177816
ENSG00000111319	SCNN1A	0	0	0	2.74709
ENSG00000188783	PRELP	2.03093	2.66189	1.48031	26.7596
ENSG00000188785	ZNF548	6.95161	6.37706	6.68483	3.50483
ENSG00000186439	TRDN	22.3305	10.2302	45.5581	0.083118
ENSG00000108352	RAPGEFL1	1.62595	1.23493	1.25039	8.93815
ENSG00000139648	KRT71	0	0	0	195.875
ENSG00000162670	BRINP3	0.078854	0.262457	0.503985	0
ENSG00000180999	C1orf105	30.9321	15.2875	11.3341	0.059217
ENSG00000140287	HDC	0.327483	0.096319	0.146587	4.96432
ENSG00000184292	TACSTD2	0.137493	0.294706	0.084358	71.9181
ENSG00000124743	KLHL31	10.7682	3.8883	6.45129	0.178504
ENSG00000169710	FASN	2.7098	3.19049	1.6306	100.745
ENSG00000183087	GAS6	31.915	34.8989	27.7643	77.4345
ENSG00000163412	EIF4E3	1.3052	1.48633	1.65523	4.38684
ENSG00000126337	KRT36	0	0	0	1.38007
ENSG00000170153	RNF150	6.18695	6.34557	7.13609	2.24227
ENSG00000128422	KRT17	0.509214	0.409463	0.458135	471.522
ENSG00000124882	EREG	0.008755	0	0	1.82663
ENSG00000170486	KRT72	0.039603	0.114159	0.077887	4.23449
ENSG00000170484	KRT74	0	0	0	57.7448
ENSG00000124225	PMEPA1	8.35973	5.81105	5.30808	21.2592
NewGene_7892	NewGene_7892	0.559609	1.48516	1.07176	0.0678
ENSG00000147383	NSDHL	3.14256	3.51052	2.85676	10.525
ENSG00000129538	RNASE1	15.8266	35.8802	21.2647	167.857
ENSG00000132938	MTUS2	4.33167	3.24854	3.82758	0.105686
ENSG00000133048	CHI3L1	0.009177	0.085289	0.018521	20.1917
ENSG00000136720	HS6ST1	9.93496	9.36476	9.98537	25.0646
ENSG00000174669	SLC29A2	21.1245	12.3699	20.0298	1.60458
ENSG00000172995	ARPP21	34.8548	15.465	42.4216	0.085171
ENSG00000141198	TOM1L1	1.13685	1.56922	0.960816	5.2424
ENSG00000130762	ARHGEF16	0.335502	0.515172	0.930842	5.06961
ENSG00000130766	SESN2	0.467127	0.625802	0.286324	3.38529
ENSG00000175121	WFDC5	0	0	0	6.57952
ENSG00000187627	RGPD1	0.299128	1.07244	0.125538	0.033612
ENSG00000147166	ITGB1BP2	30.0287	22.9449	25.709	0.264966
ENSG00000165731	RET	1.73456	1.99858	1.0038	6.47034
ENSG00000169860	P2RY1	1.80388	2.03606	1.37662	0.557478
ENSG00000118308	LRMP	0.130255	0.190416	0.289009	3.48293
ENSG00000181924	COA4	52.6284	74.7267	53.0917	27.4147
ENSG00000107518	ATRNL1	0.181742	0.066017	0.144937	1.25562
ENSG00000266964	FXYD1	257.138	225.365	304.487	83.6844
ENSG00000156711	MAPK13	1.13623	1.47108	1.48649	15.7267
NewGene_9352	NewGene_9352	1.01414	1.88742	2.4768	0.089343
ENSG00000102878	HSF4	2.04882	2.04452	1.42642	7.97418
ENSG00000102879	CORO1A	0.881361	2.07721	1.25012	25.8324
ENSG00000142449	FBN3	2.01028	2.84108	2.03957	0.904827
ENSG00000166126	AMN	0.238635	0.592846	0.211595	11.1619
ENSG00000204287	HLA-DRA	3.18887	10.9493	8.93608	141.382
ENSG00000173801	JUP	17.474	26.5227	29.4142	113.59
ENSG00000165478	HEPACAM	0.007763	0	0.055881	1.7469
ENSG00000165474	GJB2	0.315245	0.397174	0.083415	35.8547
NewGene_12680	NewGene_12680	3.54727	2.41748	6.70847	0.450058
ENSG00000154415	PPP1R3A	4.85469	2.94792	10.0333	0
NewGene_13374	NewGene_13374	1.24194	2.08541	2.28433	0.08274
ENSG00000058056	USP13	9.98082	4.5911	11.6749	2.41665
ENSG00000176974	SHMT1	6.57913	5.95022	4.70409	20.4883
ENSG00000176978	DPP7	22.226	17.8059	14.6594	48.9252
ENSG00000134716	CYP2J2	48.2004	22.7471	33.3717	2.16886
ENSG00000017427	IGF1	9.6022	11.3792	16.2907	4.39204
ENSG00000093144	ECHDC1	20.3322	28.5303	20.2969	75.6123
ENSG00000036672	USP2	13.4954	7.72837	18.4052	1.18452
ENSG00000082497	SERTAD4	0.693773	0.671417	0.469424	3.74452
NewGene_5822	NewGene_5822	2.70936	0.902818	1.08223	0
ENSG00000135048	CEMIP2	1.74965	2.5333	1.90103	7.50941
NewGene_1562	NewGene_1562	0	0	0	5.84936
NewGene_4887	NewGene_4887	1.91223	2.35463	11.0286	0
ENSG00000172819	RARG	19.7579	22.0893	16.5252	51.0395
ENSG00000172818	OVOL1	0	0	0	19.6269
ENSG00000116584	ARHGEF2	37.6858	34.6465	35.0801	13.8216
ENSG00000223547	ZNF844	4.46785	4.72971	6.06535	1.97601
ENSG00000099957	P2RX6	9.90009	7.74212	4.12745	0.246591
ENSG00000099954	CECR2	5.48638	2.98244	5.41234	0.426953
ENSG00000169239	CA5B	1.32954	1.4229	1.25832	3.42322
ENSG00000064012	CASP8	1.6559	1.98039	1.00138	6.32467
ENSG00000169583	CLIC3	0.216445	0.662909	0.780046	22.7415
ENSG00000118402	ELOVL4	0.922004	1.41115	0.955459	12.8448
ENSG00000118407	FILIP1	7.30734	4.70577	11.4579	0.933885
ENSG00000149485	FADS1	4.23867	4.43287	3.46393	18.4672
ENSG00000184544	DHRS7C	85.5669	57.0136	60.0765	0.079006
ENSG00000184545	DUSP8	11.073	9.35104	20.2984	3.95271
ENSG00000163661	PTX3	3.14051	5.31489	2.53927	52.2451
ENSG00000069535	MAOB	0.338885	0.53731	0.768503	3.71976
ENSG00000188677	PARVB	15.3799	9.68694	17.8389	4.91836
ENSG00000162139	NEU3	7.31585	3.72697	8.57361	1.73403
ENSG00000054938	CHRDL2	7.17687	10.7255	2.72401	0.192244
ENSG00000187017	ESPN	0.495289	0.442633	0.081338	3.22663
ENSG00000196224	KRTAP5-3	0	0	0	5.47311
ENSG00000104140	RHOV	0	0.023142	0.023485	17.5562
ENSG00000006042	TMEM98	15.541	13.4551	9.15402	49.0517
ENSG00000196482	ESRRG	3.72884	2.90492	6.54324	0.1013
ENSG00000164237	CMBL	47.6215	37.5312	73.1323	18.7556
ENSG00000197576	HOXA4	13.2197	11.8309	14.534	2.87396
ENSG00000182533	CAV3	228.19	146.851	172.741	0.333435
ENSG00000197683	KRTAP26-1	0	0	0	6.94159
ENSG00000007314	SCN4A	16.055	8.07155	11.7921	0.90396
ENSG00000140519	RHCG	0	0	0	5.52977
ENSG00000123908	AGO2	8.24348	4.09539	10.3954	2.52323
ENSG00000166869	CHP2	0.118047	0.060184	0.142998	4.48136
ENSG00000128815	WDFY4	0.170562	0.252917	0.148806	0.984465
ENSG00000165886	UBTD1	31.2223	26.3034	25.5945	14.7113
ENSG00000165887	ANKRD2	21.8385	10.8894	60.246	0.346488
ENSG00000145824	CXCL14	42.5856	72.1647	43.4524	455.206
ENSG00000125998	FAM83C	0	0	0	5.42463
ENSG00000131467	PSME3	5.42086	8.16947	8.53573	26.531
NewGene_8951	NewGene_8951	3.34498	1.33163	5.49407	0
NewGene_4254	NewGene_4254	3.36139	2.74589	1.71968	0
ENSG00000128045	RASL11B	4.12346	2.20719	2.01437	26.0924
ENSG00000171446	KRT27	0	0	0	120.221
ENSG00000108604	SMARCD2	7.4147	9.07867	6.51889	45.1052
ENSG00000099337	KCNK6	0.507741	0.434374	0.373679	2.61353
ENSG00000105383	CD33	0.399307	0.085974	0.12897	4.68748
ENSG00000111412	C12orf49	0.908161	1.40152	0.972219	3.4503
NewGene_4929	NewGene_4929	0.062214	0.027724	0	3.99365
ENSG00000116285	ERRFI1	1.89916	1.86237	2.09914	17.1922
ENSG00000196975	ANXA4	8.15901	8.10417	6.35532	20.8016
ENSG00000135346	CGA	0	0	0	6.51672
NewGene_8236	NewGene_8236	0	0	0	2.37197
ENSG00000163141	BNIPL	0.320348	0.134826	0.192139	10.3059
ENSG00000163491	NEK10	1.8705	0.810851	2.78587	0.023853
ENSG00000163492	CCDC141	9.43463	0.963906	10.0084	0.076099
ENSG00000168447	SCNN1B	0.015572	0	0.125054	3.1606
ENSG00000114391	RPL24	1463.95	1386.29	1152.18	663.817
ENSG00000151967	SCHIP1	81.2153	48.8168	146.041	8.42116
ENSG00000119541	VPS4B	6.02237	6.79861	5.83543	15.1131
ENSG00000104332	SFRP1	7.77944	11.934	9.31526	26.848
ENSG00000165355	FBXO33	1.29602	1.16686	1.28453	4.0357
ENSG00000161634	DCD	0	0	0	3.13699
ENSG00000198763	MT-ND2	163.204	141.98	263.259	1154.22
NewGene_1310	NewGene_1310	1.30177	1.3648	3.32202	0.021447
ENSG00000167588	GPD1	13.6231	8.18765	7.65951	94.829
ENSG00000092421	SEMA6A	15.2815	13.3614	14.3185	7.69086
NewGene_11428	NewGene_11428	1.86288	1.48297	2.68214	0
NewGene_2574	NewGene_2574	3.83253	5.58526	2.92942	0
ENSG00000130811	EIF3G	273.023	242.916	299.266	127.237
ENSG00000110723	EXPH5	0.11872	0.069356	0.073799	0.706513
ENSG00000170214	ADRA1B	0	0.098111	0.038728	3.34949
ENSG00000042493	CAPG	5.26651	10.3193	2.04911	40.3222
ENSG00000175065	DSG4	0	0	0	0.679622
NewGene_5335	NewGene_5335	0.144088	0.100651	0.637241	0
ENSG00000285547	AL133500.1	0	0	0	1.32394
ENSG00000136881	BAAT	0.25722	0.273363	0.161663	0
ENSG00000136883	KIF12	0.193104	0.317258	0.122209	2.15856
ENSG00000105193	RPS16	2066.39	2055.87	1863.79	1088.52
ENSG00000078237	TIGAR	0.010128	0.14326	0.038355	1.80722
ENSG00000112378	PERP	0.525522	0.421022	0.987962	124.645
ENSG00000118922	KLF12	5.05061	3.23068	4.72752	2.10746
ENSG00000138669	PRKG2	0.025159	0.017238	0.016719	1.59602
ENSG00000101470	TNNC2	7136.01	4946.42	6469.52	0.708519
ENSG00000153956	CACNA2D1	12.1717	8.07476	14.7616	3.65547
ENSG00000067191	CACNB1	135.722	79.563	123.443	2.87472
ENSG00000197253	TPSB2	2.25976	4.89907	1.77823	33.9485
ENSG00000140945	CDH13	10.5865	12.0086	11.5593	3.78467
ENSG00000153179	RASSF3	15.0104	10.0577	12.0177	4.89885
ENSG00000149573	MPZL2	0.323772	0.604741	0.638964	8.9016
ENSG00000163751	CPA3	0.626378	2.10229	1.71923	50.5472
ENSG00000152495	CAMK4	1.35241	1.95562	1.5886	0.581225
ENSG00000244617	ASPRV1	1.44432	1.00239	0.97594	13.1207
ENSG00000164708	PGAM2	318.035	198.687	247.327	0.022433
ENSG00000115866	DARS	34.7497	34.2547	47.3687	20.6182
ENSG00000161281	COX7A1	61.2227	75.2487	71.4925	18.2025
ENSG00000203943	SAMD13	6.71825	3.9333	11.7577	0.99851
ENSG00000175262	C1orf127	4.0795	2.94773	2.36236	0.257014
ENSG00000171017	LRRC8E	0.010804	0	0	1.5231
ENSG00000255501	CARD18	0	0	0	18.5716
ENSG00000146013	GFRA3	4.28867	6.16486	2.34356	18.7358
ENSG00000172548	NIPAL4	0.012352	0.024103	0	6.00212
ENSG00000083454	P2RX5	8.12435	3.35943	7.53817	0.279817
ENSG00000141540	TTYH2	32.7752	40.9589	32.2957	12.7688
ENSG00000172893	DHCR7	2.86114	3.98419	3.07962	18.4702
ENSG00000172890	NADSYN1	7.37509	7.88887	6.00606	17.1727
NewGene_4394	NewGene_4394	10.0966	5.40678	8.18476	0
NewGene_4395	NewGene_4395	17.5438	15.4185	9.89088	0
NewGene_4391	NewGene_4391	3.49637	1.20015	4.55928	0
ENSG00000065320	NTN1	3.67796	4.8647	2.39995	16.0199
ENSG00000285245	AL162417.1	0.010005	0	0	0.654742
ENSG00000180772	AGTR2	16.4856	26.7242	22.3955	0.788899
ENSG00000138413	IDH1	7.11033	6.1741	4.30319	41.229
ENSG00000159871	LYPD5	0.028157	0.248973	0.111731	7.91228
ENSG00000226807	MROH5	0.734578	0.16138	0.491133	0
ENSG00000185008	ROBO2	1.02062	1.45961	1.03228	4.93305
ENSG00000185000	DGAT1	7.94348	11.0568	7.59714	23.0205
ENSG00000102931	ARL2BP	9.33842	11.4227	9.62519	26.7317
ENSG00000102935	ZNF423	10.4691	10.3483	9.87966	3.20175
ENSG00000143028	SYPL2	80.3818	32.5622	76.7119	0.189078
ENSG00000167157	PRRX2	11.1932	7.11144	3.25127	71.7254
ENSG00000163380	LMOD3	12.6861	6.38999	24.4292	0.038969
ENSG00000183421	RIPK4	0.074716	0.212969	0.039815	3.84636
ENSG00000158869	FCER1G	1.64985	5.5594	2.29804	41.967
ENSG00000170571	EMB	0.071665	0.249709	0.151442	3.76649
ENSG00000160299	PCNT	8.24941	5.86204	12.7237	2.2579
ENSG00000036448	MYOM2	80.0648	45.5803	88.1736	0.478803
ENSG00000198300	PEG3	23.5016	14.5531	25.153	2.05481
ENSG00000171223	JUNB	36.907	75.3725	46.3637	211.328
ENSG00000146197	SCUBE3	0.081263	0.155873	0.166005	1.39403
NewGene_1484	NewGene_1484	1.28843	1.07487	1.87357	0.115407
NewGene_11910	NewGene_11910	14.2675	9.61071	16.1763	0.295254
NewGene_1730	NewGene_1730	0.678665	0.483782	0.219031	0
ENSG00000138166	DUSP5	1.87657	3.52428	2.49739	9.75134
ENSG00000138162	TACC2	17.8342	10.8112	46.5581	4.49554
ENSG00000173482	PTPRM	19.4218	20.3656	29.2168	9.37621
ENSG00000145506	NKD2	3.13836	4.87666	2.03155	20.9673
ENSG00000073711	PPP2R3A	9.42647	5.98826	10.2582	1.84513
ENSG00000169469	SPRR1B	0.293511	0.156765	0.109228	61.6639
ENSG00000106211	HSPB1	1743.78	1262.73	2173.02	443.506
NewGene_11620	NewGene_11620	6.48133	5.03603	6.15067	0
ENSG00000263961	RHEX	0	0.18703	0.059524	3.61849
ENSG00000143226	FCGR2A	0.535223	2.9737	2	15.8743
ENSG00000111696	NT5DC3	4.23961	2.79527	7.25897	0.651807
ENSG00000115339	GALNT3	0.492984	0.170896	0.129331	2.43095
ENSG00000186480	INSIG1	8.58118	10.9513	10.6512	28.8691
ENSG00000185669	SNAI3	8.79034	8.89379	1.30008	0.841097
ENSG00000185664	PMEL	0.210875	0.351058	0.116725	28.6814
ENSG00000165025	SYK	0.455269	0.438632	0.823414	3.88719
ENSG00000115590	IL1R2	0.022295	0.131021	0	6.10428
ENSG00000115593	SMYD1	55.0791	27.4497	58.3469	0
ENSG00000115592	PRKAG3	14.5098	6.93352	14.8921	0.057217
ENSG00000153246	PLA2R1	0.263786	0.318977	0.128393	1.23513
ENSG00000115596	WNT6	0.070763	0.290536	0	6.28292
ENSG00000187288	CIDEC	0.171743	0.061589	0.126265	95.2397
ENSG00000183508	TENT5C	0.406573	0.624241	0.589993	3.18935
ENSG00000138207	RBP4	0.766036	2.04275	1.0757	180.748
ENSG00000008735	MAPK8IP2	0.266127	0.140935	0.258839	3.09931
ENSG00000182676	PPP1R27	35.3488	14.3929	43.9552	0
ENSG00000140254	DUOXA1	0	0	0	4.1233
ENSG00000124440	HIF3A	87.0131	55.7462	103.831	17.1753
ENSG00000128918	ALDH1A2	8.72639	12.3561	13.4429	1.99168
ENSG00000157152	SYN2	0.022584	0.03039	0.051616	1.07781
ENSG00000184148	SPRR4	0	0	0	42.3296
ENSG00000129749	CHRNA10	3.21491	2.25088	2.98041	0.203637
ENSG00000170290	SLN	1748.39	1039.84	1849.76	2.79674
ENSG00000138136	LBX1	9.99172	7.38751	6.98568	0
NewGene_5918	NewGene_5918	1.52778	0.964204	0.847189	0
ENSG00000131634	TMEM204	8.21675	9.70258	7.35354	23.2482
ENSG00000133678	TMEM254	5.03605	5.25033	3.53559	20.8809
ENSG00000136114	THSD1	9.12624	11.254	10.6552	6.06404
NewGene_960	NewGene_960	2.20396	1.12769	0.995738	0.195765
ENSG00000022267	FHL1	723.574	333.262	957.902	115.153
ENSG00000172927	MYEOV	0	0	0.013285	1.23521
ENSG00000174564	IL20RB	0.556246	0.501028	0.62753	5.49966
ENSG00000116748	AMPD1	29.8717	22.3481	64.8352	0
ENSG00000099795	NDUFB7	178.178	162.618	166.733	92.6557
ENSG00000106025	TSPAN12	24.6685	34.7199	24.7574	3.02719
ENSG00000163069	SGCB	55.836	47.9763	58.036	14.622
ENSG00000107954	NEURL1	10.1729	6.29753	9.16568	0.444138
ENSG00000169692	AGPAT2	25.5843	22.7616	23.7642	127.98
ENSG00000027644	INSRR	0.591382	0.455671	0.35503	0
ENSG00000105707	HPN	0.076498	0.015751	0.051689	1.9026
ENSG00000166257	SCN3B	10.2748	3.77675	25.7171	1.82739
ENSG00000166250	CLMP	4.21176	6.41499	3.23131	16.4409
ENSG00000012223	LTF	0.196744	0.305956	0.834622	5.15799
ENSG00000075426	FOSL2	6.86514	7.80024	9.94946	29.4293
ENSG00000166780	C16orf45	8.14919	9.60772	10.1126	24.0935
ENSG00000186832	KRT16	0	0	0	33.4112
NewGene_223	NewGene_223	0.98461	0.535619	3.98591	0
NewGene_229	NewGene_229	1.95082	1.5391	1.90787	0
ENSG00000144810	COL8A1	0.087707	0.192798	0.273493	1.96615
ENSG00000154153	RETREG1	27.187	13.4014	44.293	2.80804
ENSG00000101280	ANGPT4	0.008446	0.016707	0.009224	0.456036
ENSG00000101282	RSPO4	0.132258	0.028957	0.0137	8.24095
ENSG00000101132	PFDN4	20.4072	24.1337	21.1023	13.0311
ENSG00000101134	DOK5	19.3069	15.0844	14.8228	4.4225
ENSG00000198643	FAM3D	0	0.056637	0	3.06485
ENSG00000164122	ASB5	63.1595	37.8805	111.451	0.035021
NewGene_7689	NewGene_7689	15.169	17.5481	14.4023	8.088
ENSG00000123612	ACVR1C	0.101016	0.008774	0.036348	1.54856
ENSG00000083720	OXCT1	3.24648	3.7894	3.03176	10.0459
ENSG00000178726	THBD	3.05301	5.97611	5.53114	20.9865
ENSG00000129965	INS-IGF2	1.44507	0.847955	0.689825	0
ENSG00000052344	PRSS8	0.021602	0.030211	0.054089	12.7923
ENSG00000132879	FBXO44	2.60599	4.64048	3.17816	12.0355
ENSG00000162946	DISC1	2.6961	3.58499	2.63679	1.02785
ENSG00000164120	HPGD	1.06462	2.73449	0.844314	17.585
ENSG00000136689	IL1RN	0.16762	0.294794	0.533416	13.0602
NewGene_12326	NewGene_12326	1.29966	1.05018	0.704724	0
ENSG00000129152	MYOD1	42.9713	39.4206	38.9134	0
ENSG00000129151	BBOX1	0.041168	0.030544	0	3.72854
ENSG00000147081	AKAP4	0.242552	0.297692	0.785918	0
ENSG00000132464	ENAM	0.306899	0.095462	0.529213	0.013131
ENSG00000167306	MYO5B	0.065818	0.059998	0.064287	3.36424
ENSG00000132793	LPIN3	0.94604	1.44016	0.655304	6.11358
ENSG00000091704	CPA1	5.47472	5.54288	5.8743	1.66939
ENSG00000073910	FRY	3.73393	2.95481	3.4112	1.10931
ENSG00000138495	COX17	39.1487	30.1741	35.9372	10.6667
ENSG00000137941	TTLL7	7.26935	5.21798	6.58631	1.05153
ENSG00000181885	CLDN7	0.112511	0.275761	0.250138	6.30809
ENSG00000100068	LRP5L	11.2793	7.12127	9.3433	2.27626
ENSG00000152270	PDE3B	0.378791	0.24352	0.382011	2.72528
ENSG00000124107	SLPI	4.64238	3.77881	3.20634	18.1782
ENSG00000143536	CRNN	0.021262	0	0	3.50597
ENSG00000169550	MUC15	0	0	0	6.03494
NewGene_8124	NewGene_8124	1.60273	2.06939	0.535827	15.6321
ENSG00000239839	DEFA3	0.72372	5.89788	7.33432	64.5543
ENSG00000163565	IFI16	10.2433	14.3833	14.8383	36.7416
ENSG00000163563	MNDA	0.158649	0.143532	0.311991	5.01237
ENSG00000115286	NDUFS7	61.744	66.4919	65.3328	43.6526
ENSG00000016602	CLCA4	0	0	0	0.741539
ENSG00000115756	HPCAL1	45.4407	34.7722	42.6936	15.4361
ENSG00000008323	PLEKHG6	0.024828	0.074322	0	2.97612
ENSG00000058404	CAMK2B	7.61362	3.49817	9.05134	0.264212
ENSG00000166428	PLD4	0.194387	0.240147	0.285414	6.19143
ENSG00000196296	ATP2A1	492.518	202.621	845.849	0.255061
ENSG00000055118	KCNH2	12.1351	9.54768	7.34533	1.3739
ENSG00000196126	HLA-DRB1	1.7465	1.49671	0.987071	27.7603
ENSG00000076356	PLXNA2	7.55185	6.85617	6.3736	2.59096
NewGene_2972	NewGene_2972	1.51744	1.62981	1.23148	0.090116
NewGene_2970	NewGene_2970	0.926273	0.93027	1.21121	0
ENSG00000160211	G6PD	2.61179	3.99839	3.27629	15.2327
ENSG00000171004	HS6ST2	9.98985	9.59307	10.5563	1.00288
ENSG00000176697	BDNF	1.51878	1.93318	3.13732	0.515659
ENSG00000141469	SLC14A1	0.196613	0.071209	0.125299	1.59802
ENSG00000173402	DAG1	80.0079	70.0112	62.0263	18.1437
ENSG00000116133	DHCR24	1.97125	1.96889	1.98061	26.2432
NewGene_6444	NewGene_6444	2.61883	2.25146	4.40993	0.126861
ENSG00000170323	FABP4	62.6398	175.838	73.1984	686.885
ENSG00000134317	GRHL1	0.104418	0.104759	0.19267	13.426
ENSG00000049759	NEDD4L	10.4723	9.91309	14.5159	5.86043
ENSG00000105976	MET	4.2424	4.55162	6.87345	0.676998
ENSG00000153820	SPHKAP	2.76375	1.79376	1.36285	0.177914
ENSG00000156925	ZIC3	0.009831	0	0	1.48673
ENSG00000182898	TCHHL1	0	0	0	1.43883
ENSG00000172572	PDE3A	4.67668	5.86541	4.57163	2.13064
ENSG00000169181	GSG1L	1.92211	2.30434	2.68514	0.187264
ENSG00000185811	IKZF1	0.093601	0.10101	0.134666	1.99004
ENSG00000185813	PCYT2	3.08377	1.92904	1.70599	14.1418
ENSG00000168275	COA6	23.0599	30.4906	25.2238	13.102
NewGene_8719	NewGene_8719	0.854038	1.26391	2.1374	0.022408
ENSG00000167941	SOST	0	0	0	1.7465
ENSG00000004848	ARX	2.35713	0.881092	1.91721	0
ENSG00000065357	DGKA	1.77741	3.29408	2.28662	11.3265
ENSG00000159216	RUNX1	1.45373	0.636252	1.5175	8.52712
ENSG00000136014	USP44	0.18497	0.256012	0.168511	0
ENSG00000160392	C19orf47	45.877	27.101	51.3119	8.66494
ENSG00000204866	IGFL2	0.132056	0	0.174298	13.1091
ENSG00000198223	CSF2RA	0.505213	0.558464	0.438779	3.92478
ENSG00000167553	TUBA1C	11.8279	14.0824	8.53633	44.6296
ENSG00000141161	UNC45B	36.5642	19.6296	41.7664	0
ENSG00000140416	TPM1	4106.45	2404.68	4964.18	75.745
ENSG00000145423	SFRP2	31.5123	62.4082	9.71328	328.891
ENSG00000113790	EHHADH	0.370166	0.29758	0.365689	1.86509
ENSG00000117036	ETV3	3.21467	3.01342	2.7817	8.06772
NewGene_9606	NewGene_9606	2.0007	5.42664	3.89119	0.10813
ENSG00000143149	ALDH9A1	10.0222	14.7576	13.5129	41.7597
ENSG00000145721	LIX1	2.14891	2.11169	1.95884	0.232154
ENSG00000134121	CHL1	0.569165	0.518709	0.575696	1.85246
ENSG00000181481	RNF135	5.87587	5.76514	5.88317	13.4911
NewGene_5387	NewGene_5387	4.5832	4.7393	2.33006	0.51837
NewGene_5383	NewGene_5383	2.42388	1.93905	1.4648	0.102992
ENSG00000119669	IRF2BPL	10.1488	8.83063	9.7394	28.0127
ENSG00000162738	VANGL2	2.579	3.09376	2.53872	8.24322
ENSG00000105784	RUNDC3B	0	0	0	0.486047
ENSG00000169851	PCDH7	7.94949	8.03785	5.49345	3.63887
ENSG00000109771	LRP2BP	3.70048	1.01169	4.72842	0.494263
ENSG00000180353	HCLS1	0.578956	1.31817	1.24203	10.7925
ENSG00000014257	ACPP	0	0	0	2.53793
ENSG00000070731	ST6GALNAC2	0.110985	0.533526	0.171533	3.92277
ENSG00000168811	IL12A	1.26747	1.20279	2.08067	0.143498
ENSG00000197442	MAP3K5	0.261373	0.27395	0.177287	1.62063
ENSG00000228278	ORM2	0	0.017998	0	4.35315
ENSG00000107521	HPS1	6.96054	5.86142	6.25641	16.756
ENSG00000138379	MSTN	8.98079	16.3124	11.4322	0.226592
ENSG00000167393	PPP2R3B	184.717	113.282	133.595	14.3902
ENSG00000109861	CTSC	12.1112	24.2562	14.9823	76.3545
NewGene_3721	NewGene_3721	2.90232	0.821817	3.56295	0.013202
NewGene_7439	NewGene_7439	0.701644	1.23625	0.685231	5.92866
ENSG00000122122	SASH3	0.246188	0.458672	0.118403	3.54533
ENSG00000122126	OCRL	3.72857	4.39305	3.49774	1.26089	1.19961059494689e-06	-1.89546
NewGene_6731	NewGene_6731	0	0	0	1.74799
ENSG00000158042	MRPL17	18.4997	19.5412	18.3301	9.75993
ENSG00000270299	AL121758.1	0	0	2.14112	0
ENSG00000059377	TBXAS1	0.13808	0.208387	0.213218	4.13378
ENSG00000122877	EGR2	0.550545	1.12635	0.754867	9.7441
ENSG00000244731	C4A	4.06623	3.93211	2.52902	1.08795
ENSG00000170775	GPR37	5.13673	3.8452	6.7218	1.77282
ENSG00000078668	VDAC3	110.868	81.9248	111.084	50.3307
ENSG00000082196	C1QTNF3	55.6411	104.302	49.3488	15.3642
ENSG00000168237	GLYCTK	2.53894	2.02683	1.43413	21.5004
ENSG00000145244	CORIN	0.573585	0.922359	0.505208	12.3634
ENSG00000136011	STAB2	0.208756	0.297545	0.617443	2.96468
ENSG00000136010	ALDH1L2	0.822468	1.12696	0.700004	4.82001
ENSG00000074410	CA12	0.088702	0.127112	0.135709	0.887765
ENSG00000080298	RFX3	2.29254	2.91659	3.44563	0.952386
ENSG00000144596	GRIP2	19.5921	9.41452	4.87836	0.176239
NewGene_6564	NewGene_6564	2.15039	3.21421	0.866321	0.031323
ENSG00000204003	AL355987.1	0.656771	2.12614	1.79416	0.036262
ENSG00000174444	RPL4	1236.93	1073.54	1109.75	586.894
ENSG00000258818	RNASE4	6.64218	10.6269	8.88738	35.7378
ENSG00000223573	TINCR	0.488323	0.293509	0.021979	13.9094
ENSG00000223572	CKMT1A	0	0	0	2.33733
ENSG00000103089	FA2H	0.257194	0.485759	0.207804	4.74794
ENSG00000064042	LIMCH1	25.1796	17.0428	18.3105	5.33902
ENSG00000239521	CASTOR3	12.4226	6.28113	10.5293	3.39287
ENSG00000068615	REEP1	17.1982	9.46917	9.77966	2.72823
ENSG00000264424	MYH4	1.44774	0.630156	1.01273	0
ENSG00000118473	SGIP1	0.647508	0.421774	0.485342	0.064825
ENSG00000105664	COMP	1.72214	0.764447	0.104238	17.2225
ENSG00000186977	KRTAP19-5	0	0	0	5.93382
ENSG00000186395	KRT10	13.1926	23.6634	8.97757	529.948
ENSG00000186393	KRT26	0	0	0	3.71175
ENSG00000165113	GKAP1	16.2723	10.4909	16.5192	3.56879
ENSG00000196218	RYR1	49.2281	22.5959	42.6565	1.018
ENSG00000155011	DKK2	4.06957	7.96727	4.38978	22.7505
ENSG00000198074	AKR1B10	0.094443	0.080981	0.132339	5.17487
ENSG00000167741	GGT6	0	0	0	3.87254
ENSG00000167748	KLK1	0.142996	0.067962	0.150312	6.86273
ENSG00000285901	AC008012.1	0.267443	0.267178	0.481818	0
NewGene_2446	NewGene_2446	0	0	0	2.19608
NewGene_1934	NewGene_1934	0.638994	2.01341	1.46407	0
NewGene_4725	NewGene_4725	3.13147	2.08255	0.650587	0
NewGene_4728	NewGene_4728	2.7893	5.23597	0.540088	0.128441
ENSG00000198892	SHISA4	36.4007	22.2535	25.1747	6.59976
ENSG00000198899	MT-ATP6	175.048	177.878	333.041	3104.42
ENSG00000270316	BORCS7-ASMT	0	2.96924	0	0
ENSG00000073464	CLCN4	3.61811	3.28513	7.47354	1.31408
ENSG00000272804	KRTAP10-7	0	0	0	5.5533
ENSG00000005001	PRSS22	0	0	0	2.19868
ENSG00000174136	RGMB	27.8957	25.4492	25.0191	9.12665
ENSG00000174132	FAM174A	39.13	36.4084	32.2211	18.9235
ENSG00000111348	ARHGDIB	13.3026	22.7847	11.4284	55.2539
ENSG00000111344	RASAL1	0	0.05706	0.018868	1.37751
ENSG00000135443	KRT85	0	0	0	52.5777
ENSG00000082014	SMARCD3	67.4082	53.4371	63.9697	20.2087
NewGene_8985	NewGene_8985	0.654182	0.976434	0.532224	0.015283
ENSG00000132698	RAB25	0.036189	0.104388	0.053166	28.3243
NewGene_6832	NewGene_6832	5.60368	4.70788	2.90098	0
ENSG00000108654	DDX5	43.7765	56.2374	37.9936	149.723
ENSG00000215455	KRTAP10-1	0	0	0	3.79214
ENSG00000215454	KRTAP10-4	0	0	0	4.5918
ENSG00000124102	PI3	0.315385	0.239337	0.104094	56.0166
ENSG00000047849	MAP4	144.086	91.5051	113.082	50.0661
ENSG00000108387	SEPT4	59.67	50.2101	56.4169	24.9791
ENSG00000221818	EBF2	17.4324	14.8404	9.76132	3.41053
ENSG00000122034	GTF3A	100.56	77.014	97.6709	42.5575
ENSG00000173546	CSPG4	50.2204	27.5688	59.279	13.8321
ENSG00000119906	SLF2	18.9011	15.189	14.5637	5.66516
ENSG00000119900	OGFRL1	1.66615	1.36387	1.62144	6.05384
ENSG00000170477	KRT4	0.046101	0.03722	0.038286	1.71206
ENSG00000113083	LOX	19.3292	26.9914	13.2109	95.7077
NewGene_9112	NewGene_9112	0.509808	0.400982	0.465724	0
ENSG00000182816	KRTAP13-2	0	0	0	3.75444
ENSG00000189120	SP6	0.106808	0.137753	0.068092	9.42453
ENSG00000140873	ADAMTS18	0.050313	0.216489	0.047457	3.33403
NewGene_10664	NewGene_10664	6.12468	6.69489	4.92017	0
NewGene_11135	NewGene_11135	2.46594	3.04212	4.60148	0.578471
NewGene_11139	NewGene_11139	4.60777	1.59585	3.54204	0
ENSG00000283515	AC020915.5	0	0	0	0.640138
ENSG00000149269	PAK1	16.8452	16.051	24.3177	8.59744
ENSG00000187239	FNBP1	5.85538	4.33494	4.81436	14.6335
ENSG00000126368	NR1D1	34.4485	21.834	45.7413	8.09515
ENSG00000005249	PRKAR2B	2.18631	3.01846	1.78302	24.1013
ENSG00000165092	ALDH1A1	36.1354	40.9382	47.4311	19.7698
NewGene_12771	NewGene_12771	0.527432	0.199862	0.783813	0
NewGene_12777	NewGene_12777	1.31449	2.42171	3.90343	0
ENSG00000158747	NBL1	27.8346	34.5771	19.3094	134.825
ENSG00000153291	SLC25A27	6.87858	9.32795	7.04764	3.17494
ENSG00000104369	JPH1	38.4569	17.1976	74.5185	0.387304
NewGene_13425	NewGene_13425	0.49635	0.764546	0.528578	0
ENSG00000104361	NIPAL2	0.581769	1.39425	0.984629	8.98387
ENSG00000175575	PAAF1	23.7374	19.1457	14.3592	4.83698
ENSG00000171659	GPR34	0.146823	0.163583	0.229568	3.76348
ENSG00000197756	RPL37A	296.674	356.53	253.079	139.582
ENSG00000179403	VWA1	34.0352	57.494	30.3293	15.1352
ENSG00000183808	RBM12B	3.87966	3.18405	4.17049	1.93654
NewGene_10305	NewGene_10305	6.52658	3.37668	4.04461	0
ENSG00000135930	EIF4E2	48.066	44.4196	61.9233	25.9173
ENSG00000243927	MRPS6	17.2299	20.4253	19.8498	88.579
ENSG00000163833	FBXO40	0.238607	0.403836	0.444689	0
ENSG00000176597	B3GNT5	0.994982	0.977654	1.00751	5.55149
ENSG00000179388	EGR3	0.512051	0.833838	0.565577	6.30999
ENSG00000170222	ADPRM	15.0061	15.8181	10.0404	5.53604
NewGene_6658	NewGene_6658	0	0	0	2.46801
ENSG00000142235	LMTK3	0	0	0	0.875736
ENSG00000261915	AC026954.2	0.154212	0.146874	0.06286	7.20313
ENSG00000138653	NDST4	0.443237	0.291649	0.166524	0
ENSG00000133687	TMTC1	9.75006	7.73909	17.5956	2.47171
ENSG00000118972	FGF23	0.44803	0.309934	0.338991	0
ENSG00000020633	RUNX3	0.111534	0.346077	0.249137	4.41652
ENSG00000113161	HMGCR	1.82139	1.23804	1.89098	9.55768
ENSG00000141298	SSH2	5.50471	5.59469	5.88009	2.73802
ENSG00000072954	TMEM38A	58.6556	41.1147	46.5926	0.798531
NewGene_10146	NewGene_10146	2.08293	1.34594	2.4342	0.208645
ENSG00000213240	AC239799.1	0	0.631131	0	0
ENSG00000168334	XIRP1	19.0913	9.00888	26.7547	0.01787
ENSG00000168333	PPDPFL	31.8024	62.4323	158.205	0
ENSG00000254772	EEF1G	1736.21	1517.16	1804.9	626.395
ENSG00000205186	FABP9	0	0	0	80.1458
ENSG00000182177	ASB18	1.32319	1.39724	1.40613	0
ENSG00000182175	RGMA	36.9097	23.7478	28.3531	11.6815
NewGene_12987	NewGene_12987	7.02301	1.6878	3.8425	0
NewGene_3822	NewGene_3822	1.69479	0.938997	0.467087	0
ENSG00000120705	ETF1	6.48175	6.95731	8.48318	22.2602
NewGene_10804	NewGene_10804	2.1235	7.72007	5.05616	0
ENSG00000218891	ZNF579	17.4031	15.1292	18.4149	9.55858
ENSG00000176909	MAMSTR	100.577	65.4761	88.3261	3.14974
ENSG00000198142	SOWAHC	1.82028	1.78866	1.50401	6.25288
ENSG00000161850	KRT82	0	0	0	5.89435
ENSG00000146066	HIGD2A	222.432	213.498	194.509	80.5855
ENSG00000279765	AC013394.1	67.8078	82.2487	67.2939	39.0322
ENSG00000145741	BTF3	740.34	820.135	680.312	398.327
ENSG00000133800	LYVE1	3.41266	5.1832	7.35936	27.255
ENSG00000107859	PITX3	40.2536	45.3266	37.5258	0.233706
ENSG00000156521	TYSND1	2.83347	3.49113	2.64653	8.9363
ENSG00000146809	ASB15	1.09218	0.450985	1.11258	0
ENSG00000088827	SIGLEC1	1.03378	0.515427	0.514152	4.03619
ENSG00000111276	CDKN1B	48.2187	48.0239	59.8838	29.9133
ENSG00000101440	ASIP	0	0.131521	0	8.29686
ENSG00000101444	AHCY	92.4311	72.6221	79.5088	47.4117
ENSG00000165192	ASB11	0.937452	0.63607	5.17607	0.057701
ENSG00000112773	TENT5A	4.77378	3.20118	2.54797	12.0324
ENSG00000112320	SOBP	4.79651	3.42241	4.13873	1.22521
ENSG00000147144	CCDC120	0.886233	1.03096	1.31558	5.05496
ENSG00000125266	EFNB2	3.88544	5.14603	7.21045	21.9008
ENSG00000181830	SLC35C1	1.63422	1.48325	1.17414	4.69526
ENSG00000159840	ZYX	152.485	102.524	110.688	65.5218
ENSG00000124602	UNC5CL	3.01365	2.50142	1.082	0.483236
ENSG00000152154	TMEM178A	9.18631	10.0153	12.1436	3.1682
ENSG00000178860	MSC	42.4915	43.9259	21.6824	4.03789
ENSG00000143013	LMO4	7.44674	6.69545	8.21617	26.8141
ENSG00000162409	PRKAA2	9.89117	6.04825	11.6661	0.246495
NewGene_12804	NewGene_12804	0.054732	0.033745	0.087481	2.64022
ENSG00000137699	TRIM29	0.186602	0.194397	0.139414	70.8666
ENSG00000004939	SLC4A1	0.723742	1.68582	1.44204	5.8452
ENSG00000103742	IGDCC4	16.8598	13.5871	16.6114	7.41454
ENSG00000171490	RSL1D1	37.3187	35.4923	45.8588	21.5795
ENSG00000175445	LPL	2.91215	4.06024	13.3693	192.916
ENSG00000084674	APOB	0	0	0	0.356362
ENSG00000084676	NCOA1	27.2691	19.4496	31.4822	8.62852
ENSG00000138135	CH25H	0.641289	0.717127	0.299657	12.7297
ENSG00000173239	LIPM	0	0	0	2.97522
ENSG00000170561	IRX2	0	0.055809	0.09932	24.6546
ENSG00000099804	CDC34	115.526	90.9295	99.5262	55.4401
ENSG00000131378	RFTN1	7.36862	12.5253	8.91389	35.4918
ENSG00000168497	CAVIN2	36.7182	45.2585	63.2377	13.6737
ENSG00000114948	ADAM23	2.20859	2.40255	2.50438	0.969193
ENSG00000258588	TRIM6-TRIM34	0.63812	1.66338	0.510096	0
ENSG00000108515	ENO3	1757.07	1074.98	1566.94	7.14255
ENSG00000185658	BRWD1	11.8101	11.9949	4.11181	2.71001
ENSG00000101335	MYL9	164.898	109.554	127.102	35.5796
ENSG00000101336	HCK	0.211416	0.233786	0.536136	10.6184
ENSG00000281887	GIMAP1-GIMAP5	0	0	3.62484	0
ENSG00000164050	PLXNB1	3.05558	2.52288	2.08187	9.06904
ENSG00000160539	PLPP7	48.9858	28.1549	29.1992	2.41271
ENSG00000167625	ZNF526	4.03127	3.80929	3.29924	1.58472
ENSG00000177354	C10orf71	8.90219	5.03186	15.4465	0.024536
ENSG00000092295	TGM1	0.217123	0.097895	0.181301	5.09968
NewGene_7543	NewGene_7543	0.138528	0.221353	0.101031	2.54342
NewGene_2383	NewGene_2383	2.29032	1.35097	1.91219	0.174867
ENSG00000167880	EVPL	0.06263	0.031498	0.0125	29.9105
ENSG00000129244	ATP1B2	14.2255	10.4833	10.2456	5.89526
ENSG00000072071	ADGRL1	3.34904	3.43452	2.89076	8.72208
ENSG00000111424	VDR	0.183938	0.135903	0.182817	3.91767
ENSG00000171517	LPAR3	0	0	0	0.70624
ENSG00000135525	MAP7	0.13459	0.096785	0.081938	3.90597
ENSG00000042445	RETSAT	5.08763	3.37588	4.90975	20.3007
ENSG00000134438	RAX	0	0	0	1.99263
NewGene_4032	NewGene_4032	1.1234	0.453423	5.00639	0.036269
ENSG00000089159	PXN	85.9843	59.2011	94.2492	35.0248
ENSG00000108759	KRT32	0	0	0	23.2046
ENSG00000105251	SHD	43.0664	39.1404	31.1583	0.185493
ENSG00000141750	STAC2	0.046678	0.092714	0.017186	3.52499
ENSG00000137831	UACA	17.8352	14.5037	21.6884	6.32857
ENSG00000070087	PFN2	75.9565	61.6676	75.9171	38.6721
NewGene_6362	NewGene_6362	2.79545	1.03271	2.7352	0.072419
ENSG00000076706	MCAM	90.9993	100.815	101.335	46.0444
ENSG00000073067	CYP2W1	0.042192	0.420284	0.304589	8.87659
ENSG00000229859	PGA3	0.220136	0.200496	0.082224	5.0487
ENSG00000100376	FAM118A	2.69721	2.70133	3.11888	12.9657
ENSG00000054690	PLEKHH1	0.107195	0.041094	0.095167	0.907317
NewGene_9019	NewGene_9019	1.23225	1.01996	0.903121	0
ENSG00000182916	TCEAL7	86.4177	64.2072	101.669	10.4893
ENSG00000163092	XIRP2	5.59568	9.59381	19.1076	0
ENSG00000169641	LUZP1	0.892617	0.851874	0.927964	4.41056
ENSG00000283787	PRR33	3.34816	1.47588	2.70477	0.310457
ENSG00000187175	KRTAP12-1	0	0	0	11.3141
ENSG00000132681	ATP1A4	0.337749	0.283804	0.4889	0
ENSG00000115112	TFCP2L1	0.012244	0	0.004035	1.85729
ENSG00000206073	SERPINB4	0.070289	0.073619	0.038413	4.47899
ENSG00000206077	ZDHHC11B	4.26105	0.817744	0.666406	0.078217
ENSG00000206075	SERPINB5	0.011528	0	0	28.7376
ENSG00000009709	PAX7	15.1673	16.8774	12.2369	0
ENSG00000179564	LSMEM2	20.9255	10.5752	17.9347	0.141819
ENSG00000120129	DUSP1	24.6446	47.1253	42.2098	152.125
ENSG00000197498	RPF2	10.5551	15.8972	16.4807	9.17537
NewGene_13508	NewGene_13508	0.309166	0.976456	0.410867	7.38833
NewGene_13509	NewGene_13509	0.26854	0.290862	0.163483	3.63469
ENSG00000197142	ACSL5	0.407204	0.942486	0.68903	3.67408
ENSG00000160180	TFF3	0.87576	1.30347	1.79318	11.9736
ENSG00000004776	HSPB6	601.144	279.468	455.893	74.9543
ENSG00000173641	HSPB7	48.9783	13.6624	33.2802	1.52687
ENSG00000137501	SYTL2	26.1065	34.241	19.3037	5.38778
ENSG00000274419	TBC1D3D	9.17344	5.88778	9.05363	3.32512
ENSG00000142173	COL6A2	498.996	604.107	411.074	1520.32
ENSG00000284755	AL049557.1	0	0	1.03429	0
ENSG00000065534	MYLK	3.62227	3.17918	3.00689	8.48422
ENSG00000213937	CLDN9	6.56412	2.53669	5.76856	0.365053
ENSG00000105048	TNNT1	203.458	125.329	318.445	4.21917
ENSG00000188393	CLEC2A	0	0	0	6.05066
ENSG00000078328	RBFOX1	17.2369	10.4184	20.4432	0.210216
ENSG00000020577	SAMD4A	11.7878	9.74513	7.99875	4.40209
ENSG00000145147	SLIT2	0.844635	2.44407	1.21606	9.22421
ENSG00000179051	RCC2	12.0504	12.3994	8.73335	28.9052
ENSG00000213694	S1PR3	6.28074	5.49807	4.9575	1.74471
ENSG00000123485	HJURP	7.72552	6.88087	5.32256	2.84644
ENSG00000160963	COL26A1	0.750354	0.608779	0.725266	11.3983
NewGene_9203	NewGene_9203	6.02064	2.47237	11.8545	0.034391
ENSG00000010327	STAB1	4.38221	5.64157	4.75713	27.7148
ENSG00000184613	NELL2	0.033252	0.062775	0.161263	1.86201
ENSG00000154553	PDLIM3	250	130.55	355.016	1.44878
ENSG00000163539	CLASP2	9.81525	7.99521	13.1068	4.69627
ENSG00000157601	MX1	1.64127	1.31711	1.50119	7.45726
ENSG00000159189	C1QC	1.87245	3.29765	1.88115	62.3495
ENSG00000161798	AQP5	0.640336	0.720374	0.306282	9.59347
ENSG00000198354	DCAF12L2	9.53879	12.7922	6.84835	4.03863
ENSG00000167244	IGF2	2019.81	1491.87	1486.94	338.546
ENSG00000146147	MLIP	17.3006	12.7129	21.7531	2.40127
NewGene_11945	NewGene_11945	1.91675	1.66957	0.638795	0
NewGene_6139	NewGene_6139	1.37348	1.63718	1.43111	7.43728
ENSG00000003096	KLHL13	18.4292	21.443	17.5618	4.6457
NewGene_2493	NewGene_2493	4.68817	3.67046	20.6724	0.064599
ENSG00000099889	ARVCF	52.7628	23.3374	56.4925	5.5022
ENSG00000089101	CFAP61	0.448511	0.659575	3.50021	0.022169
ENSG00000103274	NUBP1	21.6771	26.1529	23.8939	13.3889
ENSG00000146926	ASB10	2.91729	2.0591	4.45824	0
ENSG00000134326	CMPK2	0.421313	0.565533	0.644116	2.90866
ENSG00000168769	TET2	6.99754	5.95535	8.05511	3.07337
ENSG00000106992	AK1	402.721	177.888	342.041	7.05786
ENSG00000111049	MYF5	56.6634	70.7934	38.3418	0
ENSG00000118194	TNNT2	447.955	208.367	365.15	2.46117
ENSG00000169962	TAS1R3	2.33412	1.64972	2.77289	0.327973
ENSG00000138271	GPR87	0	0.010388	0	6.98063
ENSG00000186188	FFAR4	0	0	0	1.74682
ENSG00000182606	TRAK1	28.7163	20.4817	23.665	9.44369
ENSG00000077092	RARB	5.67014	7.46771	7.63718	1.67659
ENSG00000187730	GABRD	0.675707	0.554657	0.733024	3.89875
ENSG00000124491	F13A1	1.00911	3.81504	3.24179	50.2318
ENSG00000109851	DBX1	2.36658	3.34217	2.21523	0
ENSG00000143753	DEGS1	16.7685	18.5089	12.2743	93.6318
NewGene_11219	NewGene_11219	2.04443	1.3849	1.33993	0.297534
ENSG00000167914	GSDMA	0	0	0	4.90209
ENSG00000126391	FRMD8	3.54513	3.81078	3.35908	12.7551
ENSG00000158792	SPATA2L	1.04884	0.796674	1.73235	7.00081
ENSG00000171843	MLLT3	12.9958	9.05533	11.1313	1.91125
ENSG00000170464	DNAJC18	4.42923	5.30891	5.16783	2.8582
ENSG00000170465	KRT6C	0	0	0	2.70588
ENSG00000170469	SPATA24	8.39677	4.98045	7.49672	1.85585
ENSG00000204851	PNMA8B	1.19045	1.37431	0.81466	5.18147
NewGene_10978	NewGene_10978	4.28742	2.31954	2.73412	0
ENSG00000138078	PREPL	32.7954	16.1936	37.6691	10.8524
ENSG00000138074	SLC5A6	1.80944	2.32817	1.92913	7.14914
ENSG00000173372	C1QA	4.45358	10.1308	5.66228	102.148
ENSG00000116711	PLA2G4A	0.916812	1.85534	0.95207	8.10829
ENSG00000113296	THBS4	51.1536	60.9997	33.843	6.90448
ENSG00000232629	HLA-DQB2	0	0	0	8.65011
ENSG00000018625	ATP1A2	24.1186	18.1773	49.2479	4.30497
ENSG00000143196	DPT	50.2858	74.8012	25.8012	203.726
ENSG00000143195	ILDR2	0.252156	0.288656	0.158235	0.02884
ENSG00000163017	ACTG2	4.56311	5.09112	5.20038	14.7747
ENSG00000162761	LMX1A	0.881756	0.644881	0.426641	0.080736
ENSG00000184489	PTP4A3	103.309	94.9084	81.489	13.1852
ENSG00000188153	COL4A5	4.52218	3.52467	3.52561	12.3473
ENSG00000149090	PAMR1	6.78288	9.18799	3.66269	1.50648
ENSG00000169885	CALML6	193.169	141.993	167.198	0.860723
ENSG00000101180	HRH3	0.919453	0.386155	0.537167	0
ENSG00000183762	KREMEN1	54.8512	31.828	40.9281	18.4951
ENSG00000164485	IL22RA2	0	0	0	1.03185
ENSG00000155254	MARVELD1	15.2859	20.2211	8.17123	53.3779
ENSG00000125398	SOX9	6.15038	4.62193	3.53809	19.9286
ENSG00000120875	DUSP4	1.56552	1.72622	1.96477	5.81051
ENSG00000271605	MILR1	0	0.082985	0.039837	2.52252
ENSG00000166148	AVPR1A	0.573009	0.95702	0.468157	8.0592
ENSG00000166145	SPINT1	0.069163	0.197067	0.058214	23.4266
ENSG00000130589	HELZ2	0.720352	0.477974	0.474294	3.09147
ENSG00000154645	CHODL	50.052	73.0043	49.9475	3.89039
ENSG00000174332	GLIS1	0	0	0	3.36867
ENSG00000161267	BDH1	0.512923	0.336481	0.726207	4.60148
ENSG00000174804	FZD4	5.3664	4.9198	6.25622	15.0152
ENSG00000131725	WDR44	10.1159	8.09098	14.0167	2.78217
NewGene_4173	NewGene_4173	3.61891	0.993522	4.76438	0.05439
ENSG00000105514	RAB3D	2.7124	4.31056	2.73307	13.1792
ENSG00000105516	DBP	18.4864	19.6341	17.4723	10.8642
ENSG00000177752	YIPF7	0.384106	0.695876	4.12731	0
ENSG00000136048	DRAM1	0.548901	0.868302	0.764697	3.7503
ENSG00000136044	APPL2	4.65861	5.03925	5.82089	20.8372
ENSG00000115977	AAK1	1.00845	0.875583	1.03904	3.11065
ENSG00000173124	ACSM6	0	0	0	1.21612
ENSG00000080166	DCT	0.066787	0.067267	0.051343	4.36047
ENSG00000123407	HOXC12	0.008124	0.023583	0.012047	3.56837
ENSG00000142632	ARHGEF19	0.64064	1.39873	0.776825	17.1124
ENSG00000189169	KRTAP10-12	0	0	0	5.2107
ENSG00000163606	CD200R1	0.046752	0.100062	0.098652	1.75539
ENSG00000152766	ANKRD22	0	0	0	2.01626
NewGene_4397	NewGene_4397	2.72608	0.177438	0.11401	0
ENSG00000112782	CLIC5	3.81148	3.99571	4.98909	0.925031
ENSG00000165125	TRPV6	0	0.013476	0	1.21653
ENSG00000010379	SLC6A13	0.811994	0.538726	0.455148	0.048764
ENSG00000054219	LY75	0.146134	0.130108	0.153978	1.05564
ENSG00000185274	GALNT17	18.6586	20.2505	16.025	2.71571
ENSG00000179796	LRRC3B	4.99745	8.40673	7.08904	0.129732
ENSG00000171914	TLN2	10.6269	8.35139	11.9388	4.32534
ENSG00000197629	MPEG1	0.320951	0.23242	0.179409	8.5152
ENSG00000182591	KRTAP11-1	0	0	0	29.3224
ENSG00000197622	CDC42SE1	9.88652	10.5626	9.66977	26.3238
NewGene_1473	NewGene_1473	2.00238	1.816	2.73526	0
ENSG00000215182	MUC5AC	0	0	0	0.550297
ENSG00000198840	MT-ND3	11.7636	73.3171	19.6728	314.844
ENSG00000198842	DUSP27	28.1718	13.9277	30.6817	0.480393
ENSG00000198848	CES1	0.081603	0.215208	0.117772	2.84235
NewGene_7160	NewGene_7160	6.05364	8.96035	3.22492	0
ENSG00000173457	PPP1R14B	241.969	204.361	151.99	82.6496
ENSG00000170370	EMX2	0.701023	0.673179	2.76217	16.3475
ENSG00000115252	PDE1A	3.70743	6.37378	8.12783	0.392316
ENSG00000065675	PRKCQ	6.18903	4.67511	6.52752	0.156923
ENSG00000111335	OAS2	0.308304	1.01172	0.753679	4.35247
ENSG00000105499	PLA2G4C	9.16327	6.55648	7.67175	1.68122
ENSG00000214860	EVPLL	0	0	0	1.20762
ENSG00000142871	CYR61	28.5223	40.5221	31.5012	136.54
ENSG00000138768	USO1	42.4028	35.5693	55.707	15.6386
ENSG00000138764	CCNG2	37.2068	31.9888	47.1086	15.1842
ENSG00000198796	ALPK2	5.7822	2.83662	10.1458	0.073239
ENSG00000119938	PPP1R3C	61.413	49.6419	129.121	5.62425
ENSG00000107187	LHX3	0	0	0	1.02117
ENSG00000085552	IGSF9	0.094965	0.121439	0.073298	7.5759
ENSG00000151650	VENTX	0.013707	0.023223	0	1.01542
ENSG00000203697	CAPN8	0	0	0	2.83974
ENSG00000187994	RINL	8.5785	9.34738	10.1222	2.89012
ENSG00000162873	KLHDC8A	0.086174	0.111774	0.037768	1.53016
ENSG00000142409	ZNF787	38.5863	28.7803	34.7425	14.5589
ENSG00000163472	TMEM79	3.30774	4.86881	4.21524	16.9727
ENSG00000244486	SCARF2	10.4096	12.4604	5.61179	46.0354
ENSG00000186716	BCR	1.86045	2.48095	2.02918	5.97609
ENSG00000178363	CALML3	0.0543	0.367194	0.085153	14.876
ENSG00000164647	STEAP1	0.145577	0.33837	0.321029	21.993
ENSG00000170175	CHRNB1	38.6879	33.9715	47.9262	6.48551
ENSG00000198786	MT-ND5	14.4354	13.9322	24.754	336.331
ENSG00000095713	CRTAC1	0.48881	0.474046	0.34541	8.54332
ENSG00000183873	SCN5A	1.73114	0.648188	3.12776	0.107036
ENSG00000006210	CX3CL1	0.9906	0.597406	1.51308	5.54244
ENSG00000163864	NMNAT3	5.33798	5.2207	5.16884	1.62345
ENSG00000167526	RPL13	1573.62	1323.87	861.465	544.747
ENSG00000177380	PPFIA3	1.87956	1.72545	1.19413	6.66628
ENSG00000133067	LGR6	1.18159	0.369786	1.10662	19.5349
ENSG00000147912	FBXO10	9.67535	4.89127	9.74136	1.89177
ENSG00000174600	CMKLR1	0.19384	0.111306	0.328759	2.86318
ENSG00000143119	CD53	0.392537	0.974969	0.514862	9.96667
ENSG00000131037	EPS8L1	0.85208	0.642982	0.391852	10.1719
ENSG00000135596	MICAL1	31.6179	39.0594	35.3273	12.7058
ENSG00000242574	HLA-DMB	0.400244	0.842773	1.39252	11.6291
ENSG00000196542	SPTSSB	0.069178	0.322088	0.247508	5.49697
ENSG00000239474	KLHL41	870.656	703.264	1127	0.389824
ENSG00000107745	MICU1	55.6941	49.9997	37.7258	22.5975
ENSG00000156885	COX6A2	237.269	207.609	186.921	0.062424
NewGene_10443	NewGene_10443	2.35235	1.36782	9.35722	0
NewGene_9370	NewGene_9370	1.29464	1.6755	3.10971	0
ENSG00000167323	STIM1	30.6571	19.3474	27.1096	12.7148
ENSG00000178919	FOXE1	0	0	0	1.2014
ENSG00000114279	FGF12	1.95998	2.20665	1.46075	0.658656
ENSG00000114270	COL7A1	1.27578	0.796012	1.40017	16.6549
NewGene_2020	NewGene_2020	3.09733	3.30445	2.89028	0.053258
ENSG00000104205	SGK3	0.2847	0.504245	0.529509	3.7935
ENSG00000011198	ABHD5	0.688584	0.665769	1.01453	20.0213
ENSG00000165410	CFL2	110.755	95.2293	159.955	7.42584
ENSG00000159348	CYB5R1	45.1092	43.9835	77.5288	21.7705
ENSG00000128567	PODXL	20.6427	20.661	41.3518	7.5596
ENSG00000005469	CROT	1.54611	2.15897	1.9182	6.38209
ENSG00000176956	LY6H	26.6314	50.532	30.5127	4.49718
ENSG00000038382	TRIO	24.672	11.4484	14.201	6.81013
ENSG00000132275	RRP8	8.25379	6.18096	7.42608	2.7337
ENSG00000138336	TET1	2.9461	3.26837	3.37361	1.66675
ENSG00000101928	MOSPD1	13.5414	8.54671	11.1124	4.88892
ENSG00000145794	MEGF10	9.65203	8.86128	12.9799	0.251135
ENSG00000140675	SLC5A2	1.24522	1.76397	0.91096	0.230933
ENSG00000091317	CMTM6	6.25677	7.6551	4.56293	19.1916
ENSG00000115255	REEP6	1.72765	1.24861	1.19088	21.2368
ENSG00000062524	LTK	11.4453	6.3332	5.51035	0.595861
ENSG00000185761	ADAMTSL5	10.5922	5.48691	17.1971	2.5951
ENSG00000213417	KRTAP2-4	0	0	0	4.8637
ENSG00000183640	KRTAP8-1	0	0	0	4.54169
ENSG00000070159	PTPN3	0.425709	0.191858	0.254724	2.33846
ENSG00000011600	TYROBP	2.36093	7.21589	6.13448	56.8541
ENSG00000006062	MAP3K14	11.9949	8.06884	15.128	2.86645
ENSG00000155066	PROM2	0.251149	0.16685	0.318782	2.757
ENSG00000168079	SCARA5	13.3681	21.0349	13.3244	7.19256
ENSG00000159899	NPR2	6.10031	8.32123	6.37455	18.2911
ENSG00000204482	LST1	0.867779	0.847442	1.1047	11.45
ENSG00000151365	THRSP	0.443447	0.157127	0.26963	159.733
ENSG00000053747	LAMA3	0.677431	0.578725	0.819288	4.11769
ENSG00000163362	INAVA	0.269203	0.460417	0.134586	3.83561
ENSG00000179271	GADD45GIP1	77.0109	64.4362	71.4842	38.0706
ENSG00000204103	MAFB	4.12728	6.51517	4.36879	30.9275
ENSG00000278599	TBC1D3E	7.00226	4.76013	7.16612	2.52665
ENSG00000087074	PPP1R15A	73.5146	68.341	69.0238	39.6999
ENSG00000178078	STAP2	2.45835	6.30229	3.61767	23.2274
ENSG00000155307	SAMSN1	0.237271	0.582164	0.327252	5.81665
ENSG00000106018	VIPR2	8.30272	7.80427	5.15166	0.587103
ENSG00000134548	SPX	3.7725	4.03425	5.6522	0.126431
ENSG00000136944	LMX1B	0.04873	0.04578	0.116377	0.98131
ENSG00000136943	CTSV	0.172973	0.171629	0.018218	12.9155
ENSG00000136942	RPL35	2008.07	2135.05	1704.05	996.245
ENSG00000146648	EGFR	6.49972	6.51779	9.17248	1.9857
ENSG00000264230	ANXA8L1	0	0	0	13.857
ENSG00000077327	SPAG6	0.895874	0.528982	1.07276	0
ENSG00000155189	AGPAT5	16.3194	9.32139	19.8588	4.64384
ENSG00000138100	TRIM54	63.2447	35.7189	43.923	0
ENSG00000196914	ARHGEF12	6.81654	7.84654	7.13239	3.15197
ENSG00000196917	HCAR1	0.088546	0.046341	0.050557	1.07942
ENSG00000026297	RNASET2	5.3858	8.2816	5.953	22.3652
ENSG00000086061	DNAJA1	10.685	11.8192	15.2444	36.9886
ENSG00000106278	PTPRZ1	0.65562	0.673164	0.711564	3.80745
ENSG00000111981	ULBP1	0.353168	0.479706	0.770026	0
NewGene_8217	NewGene_8217	0.914777	0.169827	1.39166	0
ENSG00000113638	TTC33	10.098	9.92967	12.5367	5.01252
ENSG00000169403	PTAFR	0.065253	0.04961	0.146664	1.20568
ENSG00000111679	PTPN6	0.782241	0.89761	0.571876	11.0034
ENSG00000068078	FGFR3	0.144153	0.212485	0.485667	14.1366
ENSG00000105997	HOXA3	6.71421	6.25992	9.5469	3.5307
ENSG00000104408	EIF3E	493.996	552.28	487.059	245.131
ENSG00000184792	OSBP2	0.683795	1.09563	0.757476	4.52229
ENSG00000168461	RAB31	5.36186	5.34736	3.36837	20.7573
ENSG00000164976	MYORG	2.89712	2.71226	2.23063	1.40432
ENSG00000185532	PRKG1	13.6012	10.244	7.01233	3.51072
ENSG00000090659	CD209	0.205234	0.172006	0.099766	5.25618
ENSG00000179456	ZBTB18	44.4949	20.4167	56.0458	2.57158
ENSG00000104313	EYA1	1.91615	1.19564	0.770168	0.137074
ENSG00000121900	TMEM54	5.85631	7.05658	4.35048	27.1792
ENSG00000176076	KCNE5	34.7698	22.466	38.0509	0.977008
ENSG00000243444	PALM2	1.13172	0.467013	1.20579	0.037584
ENSG00000125730	C3	1.00358	4.04422	1.53812	42.9671
ENSG00000125731	SH2D3A	0.178324	0.156744	0.143649	6.98693
ENSG00000167613	LAIR1	0.318157	0.555207	0.222564	6.57185
ENSG00000127252	HRASLS	9.74501	9.74356	10.3651	0.112772
ENSG00000241595	KRTAP9-4	0	0	0	2.24746
NewGene_7595	NewGene_7595	1.03168	3.11864	23.1983	0
ENSG00000060656	PTPRU	7.95422	8.31373	7.62282	3.42004
ENSG00000034053	APBA2	1.38904	1.18343	0.976773	5.20213
ENSG00000174021	GNG5	131.94	113.5	113.265	65.1687
ENSG00000175040	CHST2	1.30467	2.53298	0.843331	9.78531
ENSG00000105204	DYRK1B	36.0086	28.2079	43.6059	10.9407
ENSG00000132563	REEP2	11.0634	6.83965	6.50588	3.1031
ENSG00000132561	MATN2	122.291	150.643	91.0634	44.3042
ENSG00000205268	PDE7A	18.6555	9.90854	17.8378	5.70998
ENSG00000077420	APBB1IP	0.172012	0.352322	0.350006	8.08895
ENSG00000260314	MRC1	0.468758	0.463361	0.609747	12.5384
ENSG00000115884	SDC1	1.45902	2.78774	0.815555	75.2587
ENSG00000137802	MAPKBP1	1.89552	1.58939	1.43668	4.60004
ENSG00000140386	SCAPER	11.6582	9.58445	17.7894	2.19047
ENSG00000140968	IRF8	0.96387	1.7622	0.736175	8.95237
ENSG00000102890	ELMO3	0.2427	0.280867	0.177688	4.46189
ENSG00000102891	MT4	0	0	0	11.6826
ENSG00000079931	MOXD1	1.04683	2.20639	1.13376	9.42914
ENSG00000197852	INKA2	16.6351	6.38435	14.2489	2.508
ENSG00000197859	ADAMTSL2	3.41658	4.61158	3.03921	0.807609
ENSG00000103145	HCFC1R1	110.787	90.3545	121.528	36.8029
ENSG00000123570	RAB9B	2.64344	1.42944	3.49478	0.356395
NewGene_11394	NewGene_11394	3.60674	2.46628	4.18706	0.054867
ENSG00000165949	IFI27	5.2638	7.45694	7.78585	123.155
ENSG00000184459	BPIFC	0	0	0	4.75799
ENSG00000167895	TMC8	0.473274	0.371042	0.309889	2.81229
ENSG00000163738	MTHFD2L	3.26663	2.53915	3.72592	1.29271
ENSG00000267060	PTGES3L	35.6797	21.895	27.0707	0.146104
ENSG00000118596	SLC16A7	0.308179	0.474703	0.349827	2.74744
ENSG00000205420	KRT6A	0.099727	0.104363	0.120175	64.3197
ENSG00000111305	GSG1	2.88832	2.00511	0.954353	0
ENSG00000162069	BICDL2	0	0	0	7.44978
ENSG00000091482	SMPX	194.099	73.2804	149.775	0
ENSG00000165495	PKNOX2	16.1656	10.5465	14.3033	2.93202
ENSG00000091732	ZC3HC1	15.4653	14.4931	15.1312	8.23558
NewGene_13536	NewGene_13536	0.031321	0.542875	0.857586	0
ENSG00000185479	KRT6B	0	0	0	47.8518
ENSG00000170786	SDR16C5	0	0	0	5.32891
ENSG00000255524	NPIPB8	1.17443	1.06471	0.697684	0.17015
NewGene_10258	NewGene_10258	0.772626	0.353648	0.573987	0
ENSG00000134917	ADAMTS8	7.2581	11.2441	17.347	1.70128
ENSG00000204538	PSORS1C2	0	0	0	28.3037
ENSG00000204539	CDSN	0	0	0	29.7248
ENSG00000146038	DCDC2	0	0	0	0.548312
ENSG00000132819	RBM38	135.214	68.4738	125.378	17.5748
ENSG00000141564	RPTOR	21.6932	13.7022	35.4845	4.70633
ENSG00000006831	ADIPOR2	6.75528	6.38046	7.64875	23.6046
NewGene_6706	NewGene_6706	0.658281	0.516955	0.993099	0
NewGene_7433	NewGene_7433	14.8166	21.956	16.0567	0.081039
ENSG00000171992	SYNPO	14.9097	10.5426	24.0511	5.31601
ENSG00000180758	GPR157	0.515084	0.517767	0.29543	2.91323
ENSG00000147027	TMEM47	38.3435	22.3953	30.9582	6.03563
ENSG00000188694	KRTAP24-1	0	0	0	3.41884
ENSG00000070404	FSTL3	9.07154	11.6743	7.57069	34.3204
ENSG00000146373	RNF217	8.71537	4.74958	7.75487	2.49016
ENSG00000133466	C1QTNF6	12.2121	16.1574	8.35736	75.9462
ENSG00000186340	THBS2	15.4	19.9443	14.7343	154.731
ENSG00000164291	ARSK	4.60559	4.41659	3.4791	2.10653
ENSG00000212722	KRTAP4-9	0	0	0	1.69581
ENSG00000212725	KRTAP2-1	0	0	0	3.5074
ENSG00000108242	CYP2C18	0	0	0	0.965746
ENSG00000196468	FGF16	5.56592	7.6445	2.17765	0.39742
ENSG00000196465	MYL6B	228.417	119.509	262.719	37.4579
ENSG00000150672	DLG2	2.39761	1.96823	0.970181	0.530535
ENSG00000160999	SH2B2	23.1759	12.431	17.1042	2.92162
ENSG00000143590	EFNA3	1.39208	1.80203	3.26268	18.2712
ENSG00000092054	MYH7	64.7983	5.58023	106.68	0.010747
ENSG00000114423	CBLB	7.22778	9.39079	6.9094	4.06181
ENSG00000204186	ZDBF2	2.01527	1.54275	1.77183	0.540681
NewGene_2270	NewGene_2270	0.297234	0.145754	0.618503	0
ENSG00000173908	KRT28	0	0	0	68.5608
ENSG00000254445	HSPB2-C11orf52	1.7283	0.069918	4.20107	0
ENSG00000034971	MYOC	1.25346	3.86886	1.86056	0.341758
ENSG00000054803	CBLN4	0.615148	0.865283	0.350982	0
ENSG00000130396	AFDN	8.63496	8.47272	12.4091	2.98735
ENSG00000186628	FSD2	12.6393	6.28274	9.45808	0.249849
ENSG00000196141	SPATS2L	125.647	149.365	151.052	33.9582
ENSG00000198090	KRTAP4-6	0	0	0	2.70752
ENSG00000171243	SOSTDC1	5.56056	5.31032	3.81974	29.9963
ENSG00000171033	PKIA	50.8955	34.0214	77.5628	1.50693
ENSG00000243284	VSIG8	0	0	0	11.0143
NewGene_11934	NewGene_11934	3.12992	0.761077	4.38916	0
ENSG00000083535	PIBF1	7.53885	6.77782	5.766	3.4792
ENSG00000178597	PSAPL1	0	0	0	6.58378
NewGene_2131	NewGene_2131	2.03382	1.11049	2.49591	0
NewGene_2136	NewGene_2136	0.219391	0.78836	0.990069	8.61991
ENSG00000170927	PKHD1	0.915233	0.767714	0.523326	0.023975
ENSG00000170921	TANC2	7.11617	7.46067	9.16527	3.72831
ENSG00000086570	FAT2	0.062483	0.054386	0.063199	1.72571
NewGene_4475	NewGene_4475	2.15937	1.81841	1.95868	0.340427
ENSG00000089289	IGBP1	61.4559	60.6921	80.4723	33.7293
NewGene_6931	NewGene_6931	1.07933	2.04648	0.74923	0
ENSG00000111907	TPD52L1	22.9439	13.3735	22.8636	5.84339
ENSG00000181631	P2RY13	0	0	0	0.818018
ENSG00000132676	DAP3	32.6279	38.109	41.8944	20.2559
ENSG00000188716	DUPD1	35.7334	16.5943	24.2944	0
ENSG00000162614	NEXN	50.189	25.9879	60.2237	2.43683
ENSG00000162616	DNAJB4	18.2875	19.2878	23.1593	9.19552
ENSG00000101347	SAMHD1	3.4751	4.01139	2.23055	9.89175
ENSG00000267534	S1PR2	3.32295	3.80447	1.8703	12.4623
ENSG00000218336	TENM3	3.84669	3.76029	4.75593	0.853995
ENSG00000243696	AC006254.1	11.2842	6.72214	18.7841	1.53685
ENSG00000164309	CMYA5	22.399	12.3768	35.453	0.886882
ENSG00000124466	LYPD3	0.370972	0.35936	0.183228	114.169
ENSG00000166922	SCG5	9.06569	16.2379	6.15023	1.59577
ENSG00000166923	GREM1	0.087573	0.060601	0.063099	4.93305
ENSG00000166920	C15orf48	0.127865	0.062379	0.11379	13.1227
ENSG00000166927	MS4A7	0.149165	0.734116	0.703814	5.34279
ENSG00000163207	IVL	0	0	0	12.1377
ENSG00000123119	NECAB1	3.81546	2.53557	2.49932	1.13194
ENSG00000168671	UGT3A2	0.046478	0.073886	0.140244	5.06975
NewGene_1829	NewGene_1829	0	0	0	2.83565
ENSG00000165527	ARF6	13.5841	15.3538	11.2475	35.4912
ENSG00000154734	ADAMTS1	4.80624	5.4396	5.66205	14.6209
ENSG00000139508	SLC46A3	0.114703	0.173054	0.177773	1.48491
ENSG00000081277	PKP1	3.60125	5.99604	1.33408	44.5529
ENSG00000155463	OXA1L	102.412	80.6873	94.4749	27.6082
ENSG00000170417	TMEM182	38.088	18.139	48.6767	0.231216
ENSG00000078124	ACER3	0.783738	0.933966	0.726711	3.7177
ENSG00000136826	KLF4	14.4797	19.0588	17.2584	81.7119
ENSG00000168530	MYL1	5957.73	3830.03	6044.7	0.12596
NewGene_2895	NewGene_2895	1.93611	2.99432	0.661745	0
ENSG00000175592	FOSL1	0.28023	0.465792	0.229494	4.71637
NewGene_10945	NewGene_10945	10.205	8.13361	10.3224	0
ENSG00000135333	EPHA7	1.23158	1.21875	1.14808	0.408355
ENSG00000131650	KREMEN2	3.23092	1.3287	2.31274	23.3367
NewGene_2896	NewGene_2896	3.52193	2.50895	5.03488	0.007546
ENSG00000003147	ICA1	1.65898	2.01344	1.69241	8.32131
ENSG00000177666	PNPLA2	40.6024	48.457	51.6005	145.144
ENSG00000104969	SGTA	66.9852	47.7993	51.6729	30.178
ENSG00000131771	PPP1R1B	0.091536	0.01996	0.065545	43.4863
ENSG00000118985	ELL2	0.662551	0.833222	0.678155	5.48319
NewGene_2742	NewGene_2742	0.56712	1.77194	1.31998	0
ENSG00000188846	RPL14	1077.2	886.802	698.966	429.029
ENSG00000196811	CHRNG	16.6209	7.57579	21.9687	0
ENSG00000172901	LVRN	0.627585	0.917255	0.972002	3.66844
NewGene_5665	NewGene_5665	5.77299	2.67171	1.34036	0.258108
ENSG00000103490	PYCARD	4.50486	6.13112	2.73115	30.2001
ENSG00000118518	RNF146	43.1883	47.5781	37.4686	16.5667
ENSG00000118515	SGK1	4.21117	3.39214	7.01742	22.1424
ENSG00000118513	MYB	0.074851	0.061033	0.183219	3.67358
ENSG00000184363	PKP3	0.237423	0.223655	0.215984	29.1287
ENSG00000166278	C2	0.039284	0.429157	0.207214	3.89018
ENSG00000149596	JPH2	69.7028	27.3268	51.2622	0.574685
ENSG00000181467	RAP2B	2.0172	1.42974	1.04437	6.52485
ENSG00000168546	GFRA2	0.933695	1.04046	1.23524	3.66845
ENSG00000223865	HLA-DPB1	1.38214	1.62171	2.30396	28.7824
ENSG00000196372	ASB13	2.1467	2.38796	1.9752	7.09968
ENSG00000155265	GOLGA7B	0.030488	0.06146	0.059449	2.38535
ENSG00000164106	SCRG1	0.715032	1.22184	0.429555	0.024046
ENSG00000198624	CCDC69	41.2185	22.0867	25.8213	7.74724
ENSG00000171700	RGS19	1.53135	2.24873	1.05858	9.11058
ENSG00000160685	ZBTB7B	5.99184	4.55264	4.89632	18.3067
ENSG00000129946	SHC2	38.3878	42.9934	39.7631	18.504
ENSG00000174348	PODN	6.19174	6.6517	4.79286	29.5573
ENSG00000204219	TCEA3	217.602	128.264	194.626	29.7391
ENSG00000072163	LIMS2	57.3743	29.7188	43.4392	12.5059
NewGene_13078	NewGene_13078	11.6888	8.6378	14.5519	2.17698
ENSG00000130005	GAMT	277.101	170.372	221.044	26.0875
ENSG00000049540	ELN	70.0368	85.5751	76.9138	595.313
ENSG00000128268	MGAT3	0.446065	0.855843	0.706186	3.96918
ENSG00000125733	TRIP10	70.6128	59.7168	64.0199	31.0871
ENSG00000104936	DMPK	225.549	120.454	130.218	31.4817
ENSG00000062038	CDH3	0.207488	0.077541	0.122237	11.1176
ENSG00000099194	SCD	2.19123	3.22222	2.6529	662.918
ENSG00000111860	CEP85L	5.86446	3.59831	8.5113	1.07465
ENSG00000214194	SMIM30	52.1357	34.4062	47.6091	20.1642
ENSG00000172201	ID4	2.84757	2.77053	1.90729	37.6469
ENSG00000173153	ESRRA	31.9185	21.5232	30.7098	13.9899
ENSG00000144644	GADL1	3.75264	1.55313	2.69129	0
ENSG00000151090	THRB	0.113212	0.111116	0.417357	2.80167
NewGene_8100	NewGene_8100	0.246526	0.523065	0.779037	0
ENSG00000118729	CASQ2	268.173	109.384	333.756	3.84939
ENSG00000149418	ST14	0.185837	0.277388	0.055813	14.351
ENSG00000182795	C1orf116	0.044172	0	0.007338	3.07102
ENSG00000155657	TTN	39.0943	17.7954	45.3457	0.142049
ENSG00000155659	VSIG4	0.60527	1.28195	0.218622	17.6892
ENSG00000126264	HCST	0.430642	0.657607	1.2286	12.5515
ENSG00000111245	MYL2	288.652	47.2799	628.408	0.088623
ENSG00000105696	TMEM59L	4.65938	11.6361	6.24763	1.77701
ENSG00000104267	CA2	0.440821	0.576028	0.906453	4.58581
ENSG00000185222	TCEAL9	94.205	109.489	79.93	58.9717
ENSG00000170667	RASA4B	29.6165	20.2458	10.5943	6.25215
NewGene_1428	NewGene_1428	2.22144	1.37168	3.99951	0
ENSG00000204472	AIF1	2.3045	5.31161	2.77868	45.1069
ENSG00000142661	MYOM3	144.718	55.7893	77.2733	0.094486
ENSG00000141449	GREB1L	2.5175	1.1889	2.61038	0.013513
ENSG00000057149	SERPINB3	0.366313	0.473684	0.472442	6.26127
ENSG00000085662	AKR1B1	61.6707	85.4028	52.8312	32.7096
ENSG00000089177	KIF16B	4.93843	4.24434	4.58906	2.34643
ENSG00000278540	ACACA	2.84617	2.79927	2.15576	8.12675
NewGene_1998	NewGene_1998	2.35594	1.23666	0.869964	0.078701
ENSG00000137673	MMP7	0	0	0	5.40299
ENSG00000198838	RYR3	9.81142	7.05427	9.12758	0.098944
NewGene_7134	NewGene_7134	3.00996	3.61682	2.92918	0.505142
NewGene_7133	NewGene_7133	1.78819	1.48186	0.525879	0.10952
ENSG00000157510	AFAP1L1	25.7872	25.2256	36.1355	7.32485
ENSG00000175866	BAIAP2	7.88441	9.97227	7.22486	23.1162
ENSG00000117602	RCAN3	0.392879	0.437605	0.161055	2.9623
ENSG00000117600	PLPPR4	2.99362	4.08875	4.41285	1.34744
ENSG00000103222	ABCC1	1.17496	1.52029	1.78869	5.61307
ENSG00000102172	SMS	46.2311	37.8117	51.3016	24.0289
ENSG00000135424	ITGA7	163.567	142.985	190.682	30.9491
ENSG00000176887	SOX11	8.31833	5.17041	4.7098	1.48299
ENSG00000108813	DLX4	0.218907	0.11294	0.277577	3.25698
ENSG00000136999	NOV	43.5725	44.4769	17.326	11.7266
ENSG00000242265	PEG10	267.422	188.161	234.376	13.538
ENSG00000260007	AC107871.1	0.167514	0.605491	0.471648	0.000222
ENSG00000010610	CD4	0.820258	0.55846	0.430473	11.8055
ENSG00000197079	KRT35	0	0	0	45.7956
ENSG00000143494	VASH2	6.56934	5.69176	5.38605	2.90702
ENSG00000183091	NEB	141.917	63.9767	190.569	0.057931
ENSG00000167968	DNASE1L2	0.617219	0.396363	0.889435	10.1926
ENSG00000163421	PROK2	0.123224	0.144258	0.029493	2.9522
ENSG00000049089	COL9A2	0.439506	0.649427	0.30329	13.127
ENSG00000152580	IGSF10	1.56888	0.809584	0.460636	16.8017
ENSG00000254656	RTL1	19.9502	5.95209	16.0607	0.100053
ENSG00000155755	TMEM237	2.98381	4.59147	3.12248	11.3362
ENSG00000166619	BLCAP	225.666	120.514	201.884	42.8325
ENSG00000182054	IDH2	128.756	94.3796	143.428	41.8391
ENSG00000011201	ANOS1	8.05328	9.30473	7.9697	2.00238
ENSG00000198938	MT-CO3	98.7862	124.179	231.747	2386.84
ENSG00000164610	RP9	21.1884	19.5794	32.8918	10.0687
ENSG00000171819	ANGPTL7	1.61358	1.42041	1.30987	9.62189
ENSG00000171360	KRT38	0	0	0	2.90301
ENSG00000171365	CLCN5	24.9924	17.8777	16.4533	1.17148
ENSG00000171368	TPPP	6.97666	2.32218	4.33798	0.476218
ENSG00000214097	SMCO1	0.922159	1.05181	0.424648	0.06275
NewGene_8132	NewGene_8132	0.146166	0.420383	0.105713	3.68377
NewGene_8133	NewGene_8133	0.011866	0	0	1.0879
ENSG00000172987	HPSE2	0	0	0	1.68397
ENSG00000129521	EGLN3	26.4024	19.503	40.0601	9.35724
ENSG00000177000	MTHFR	8.38808	5.44151	8.46745	3.647
ENSG00000136732	GYPC	135.607	145.793	154.118	81.2117
NewGene_2672	NewGene_2672	4.2399	1.27301	5.63669	0
ENSG00000136717	BIN1	975.357	479.216	857.132	37.7489
ENSG00000173588	CEP83	4.25561	3.80715	4.51015	1.61889
ENSG00000175984	DENND2C	5.10529	1.95295	7.12886	1.15888
ENSG00000019582	CD74	20.2838	47.0572	35.0681	338.481
ENSG00000170807	LMOD2	26.8162	20.5584	76.4988	0
ENSG00000117013	KCNQ4	21.1952	11.7724	17.5783	0.376633
NewGene_4535	NewGene_4535	0.293928	0.205613	2.60056	0
ENSG00000156265	MAP3K7CL	18.4503	15.2144	33.9743	2.75481
ENSG00000143127	ITGA10	1.08639	1.31963	1.0463	0.441883
ENSG00000143126	CELSR2	0.364263	0.787243	0.419991	4.66468
ENSG00000116035	VAX2	3.56618	2.35557	1.69941	0.286661
ENSG00000079393	DUSP13	74.7155	49.2849	85.5032	0
NewGene_8535	NewGene_8535	4.77588	4.06826	5.71766	0.242909
NewGene_8533	NewGene_8533	8.79406	9.71701	10.5195	2.78888
ENSG00000187180	LCE2C	0	0	0	4.70113
ENSG00000263155	MYZAP	1.25819	2.09519	1.37085	9.82836
ENSG00000077498	TYR	0	0	0	2.03725
ENSG00000100575	TIMM9	30.0663	39.5822	30.8709	20.3504
ENSG00000104055	TGM5	0	0	0	0.730767
ENSG00000196517	SLC6A9	0.37099	0.659157	0.254182	4.49786
ENSG00000164181	ELOVL7	0.087287	0.09808	0.05236	2.29293
ENSG00000103888	CEMIP	0.075017	0.157597	0.547589	1.8958
ENSG00000106436	MYL10	6.96324	1.66215	9.49903	0
ENSG00000105810	CDK6	10.5294	10.6654	8.17227	4.50546
ENSG00000106366	SERPINE1	7.36266	20.1674	19.6822	4.58258
ENSG00000168350	DEGS2	0.574699	0.488106	0.307009	3.82264
NewGene_2072	NewGene_2072	1.1951	0.673575	0.36725	0
ENSG00000283765	AC131160.1	8.7188	0	0	0
ENSG00000165443	PHYHIPL	0.450529	3.4595	4.03219	0.296516
ENSG00000144331	ZNF385B	2.31979	1.25437	4.64005	0.030186
NewGene_12960	NewGene_12960	1.35086	1.11269	1.64463	0
ENSG00000128596	CCDC136	2.14809	1.43095	6.5099	0.490808
ENSG00000128591	FLNC	211.551	108.777	322.512	6.2388
ENSG00000044524	EPHA3	3.57955	6.98415	6.93001	1.3785
ENSG00000161939	RNASEK-C17orf49	0	2.44248	0	0
ENSG00000178104	PDE4DIP	81.4984	45.9141	130.282	4.56575
ENSG00000075388	FGF4	0.79878	0.204869	0.148997	0
ENSG00000175707	KDF1	0	0	0	4.5408
ENSG00000175701	MTLN	18.6927	19.4599	52.8182	23.8513
ENSG00000177707	NECTIN3	5.28573	4.56221	8.21259	1.36179
ENSG00000147689	FAM83A	0.038992	0.029631	0	3.2023
ENSG00000138347	MYPN	12.7193	8.23515	34.0135	0.037878
NewGene_3061	NewGene_3061	1.75096	1.93342	1.9828	0.034722
NewGene_3060	NewGene_3060	3.46235	8.13709	1.92026	0.226871
ENSG00000172867	KRT2	0	0	0	5.51695
ENSG00000174429	ABRA	3.09957	2.35946	10.1788	0
ENSG00000181284	TMEM102	0.219854	0.554508	0.348224	4.35712
NewGene_5583	NewGene_5583	0	0	0	2.39745
ENSG00000197958	RPL12	2319.7	2185.1	1377.14	878.803
ENSG00000113430	IRX4	0.219203	0.637482	0.749293	15.1806
NewGene_8183	NewGene_8183	11.1286	10.0249	8.81646	0.052821
ENSG00000079215	SLC1A3	3.21624	3.98193	2.35446	12.3886
ENSG00000156097	GPR61	0.412276	0.650939	0.109766	0
ENSG00000105609	LILRB5	1.21514	1.17463	1.70646	8.446
ENSG00000244242	IFITM10	0.086364	0.080841	0.185823	2.74231
ENSG00000166482	MFAP4	140.197	186.505	150.03	698.563
ENSG00000151835	SACS	8.42778	4.21738	7.21341	1.48774
ENSG00000185739	SRL	237.883	107.998	201.073	0.757629
ENSG00000090097	PCBP4	55.5511	50.26	48.8786	27.189
ENSG00000186049	KRT73	0	0	0	12.124
ENSG00000006059	KRT33A	0	0	0	4.53206
ENSG00000154928	EPHB1	1.71714	1.8832	2.89032	0.633249
ENSG00000164220	F2RL2	0.147888	0.046602	0.245459	8.65328
ENSG00000120215	MLANA	0	0.034746	0.030824	2.37031
ENSG00000204961	PCDHA9	0	0.470116	0	0
ENSG00000124664	SPDEF	0.220081	0.270533	0	8.84858
ENSG00000163995	ABLIM2	6.23041	4.33316	14.8779	0.933502
ENSG00000121690	DEPDC7	8.46061	7.49128	7.81319	1.21094
ENSG00000166816	LDHD	2.19177	0.913758	1.55322	9.15341
ENSG00000163331	DAPL1	0.047788	0.058802	0	28.2146
ENSG00000179241	LDLRAD3	10.9765	11.1083	14.9279	5.77521
ENSG00000136235	GPNMB	16.327	14.3618	17.5697	87.9103
ENSG00000179862	CITED4	6.57579	6.82022	6.22267	23.8457
ENSG00000080709	KCNN2	2.45474	0.886039	0.965718	0.28203
ENSG00000268173	AC007192.1	0	0.665075	0	0
ENSG00000159166	LAD1	1.9573	1.95967	2.05177	16.1751
ENSG00000159167	STC1	4.15217	7.65061	7.83796	2.33921
ENSG00000171475	WIPF2	1.77998	1.7876	1.71269	4.57447
ENSG00000128383	APOBEC3A	0.109443	0.03288	0	3.19508
NewGene_4241	NewGene_4241	0.4781	0.526229	0.70185	0.004907
NewGene_4247	NewGene_4247	96.1619	30.8868	140.559	2.97557
ENSG00000134516	DOCK2	0.095595	0.115796	0.300581	1.93243
ENSG00000198513	ATL1	1.34857	1.39283	1.3383	5.83057
ENSG00000188064	WNT7B	0	0	0	3.74648
ENSG00000203797	DDO	0.580613	0.535162	1.84161	0.052826
ENSG00000116299	KIAA1324	0.158334	0.160437	0.108603	3.70832
ENSG00000143416	SELENBP1	23.3334	31.0583	21.7739	67.8766
ENSG00000023171	GRAMD1B	5.70183	2.87955	7.28754	0.314589
ENSG00000057704	TMCC3	8.13603	6.68362	12.0431	2.73203
ENSG00000064218	DMRT3	0.64898	0.357051	0.129288	0
ENSG00000213892	CEACAM16	1.04046	1.43054	0.528497	0
ENSG00000258659	TRIM34	0	0	0	3.00848
ENSG00000258653	AC005520.1	5.06752	2.44237	2.441	0.305959
ENSG00000256966	AL513165.2	2.8724	0	0	0
ENSG00000154227	CERS3	0.059645	0	0.056107	4.60489
ENSG00000164692	COL1A2	979.142	1874.45	825.393	5556.18
ENSG00000164690	SHH	0	0	0	0.854912
ENSG00000269693	AC010422.6	0	0.785724	0	0
ENSG00000123572	NRK	32.1938	26.2286	23.5894	1.12717
NewGene_7794	NewGene_7794	2.00804	3.7679	3.30802	0
ENSG00000167644	C19orf33	0.313124	0.360487	0.165323	7.11869
ENSG00000167642	SPINT2	0.5893	1.38497	0.607189	67.9938
ENSG00000124257	NEURL2	6.86205	6.80418	3.94666	0.699012
ENSG00000123700	KCNJ2	0.930563	1.04305	0.998757	0.244451
ENSG00000163814	CDCP1	0	0.039329	0.068457	3.11905
ENSG00000091986	CCDC80	4.72953	6.29345	4.54925	68.9006
ENSG00000040608	RTN4R	12.7315	7.80843	11.4115	4.54671
ENSG00000127914	AKAP9	5.55982	4.56533	4.74541	2.25684
ENSG00000245848	CEBPA	3.89689	3.16151	2.05423	112.091
NewGene_12180	NewGene_12180	0	0	0	3.87865
ENSG00000089639	GMIP	0.457975	0.675763	0.393874	3.69621
ENSG00000270168	AC004233.2	0.635876	0.663602	0.424085	16.6586
ENSG00000137441	FGFBP2	0	0	0	5.0836
ENSG00000137440	FGFBP1	0	0	0	7.02562
ENSG00000170262	MRAP	0	0	0	11.8118
ENSG00000144355	DLX1	0.022875	0.055	0.046418	1.0794
ENSG00000144357	UBR3	12.363	8.04445	12.5665	3.60234
ENSG00000129226	CD68	1.52768	2.17336	3.36138	23.3143
ENSG00000139211	AMIGO2	1.04951	0.959887	1.2045	9.14286
ENSG00000135547	HEY2	9.41133	7.27831	19.7913	1.99681
ENSG00000131042	LILRB2	0.284037	0.312505	0.25921	2.46646
ENSG00000135549	PKIB	0.060088	0.049864	0	3.85556
ENSG00000109061	MYH1	2.55668	1.30432	1.90356	0
ENSG00000109062	SLC9A3R1	1.81492	1.36615	0.994464	13.7884
ENSG00000109063	MYH3	2381.45	1107.79	2261.85	0.92954
ENSG00000111199	TRPV4	0.371804	0.305735	0.147237	6.46049
ENSG00000261934	PCDHGA9	0.975443	1.49379	0.972092	0.399252
ENSG00000149043	SYT8	0.130553	0.090442	0	15.3853
NewGene_11856	NewGene_11856	0.094618	0.126451	0.090161	4.41963
ENSG00000166343	MSS51	21.7292	12.6427	26.3886	1.33482
ENSG00000066336	SPI1	1.30849	1.61775	1.97172	19.5221
ENSG00000108001	EBF3	31.8589	36.8705	24.8747	16.8002
ENSG00000145604	SKP2	14.6499	14.2083	9.40958	7.27502
ENSG00000101400	SNTA1	48.0524	25.7833	40.744	9.49183
ENSG00000137857	DUOX1	0.214001	0.075479	0.057278	3.02812
ENSG00000148604	RGR	9.93131	13.0331	8.94348	0
NewGene_10167	NewGene_10167	5.44827	5.54066	6.28317	0.751901
ENSG00000156831	NSMCE2	23.6498	31.0066	31.8607	12.613
ENSG00000181333	HEPHL1	0	0	0	0.411767
ENSG00000150782	IL18	0.211422	0.053205	0.519195	6.42409
ENSG00000160862	AZGP1	0.268485	0.698614	0.365102	57.3958
ENSG00000160867	FGFR4	116.043	158.642	107.65	2.2897
ENSG00000143603	KCNN3	2.11906	1.5552	1.68924	0.240092
ENSG00000123096	SSPN	23.5922	18.947	20.7966	8.91965
ENSG00000065621	GSTO2	0.100442	0.129849	0.297227	2.75698
ENSG00000143847	PPFIA4	14.4232	5.08721	20.8631	0.409097
ENSG00000142556	ZNF614	1.42376	2.03865	2.73568	0.277102
ENSG00000108947	EFNB3	2.04351	2.60985	2.97398	12.3778
ENSG00000165996	HACD1	33.4998	21.2039	35.1815	2.07736
ENSG00000159337	PLA2G4D	0	0	0	0.726414
ENSG00000120729	MYOT	95.0963	58.082	158.225	0.089594
ENSG00000178184	PARD6G	1.55593	1.40581	1.17315	8.33019
ENSG00000005436	GCFC2	8.58902	9.23084	8.04472	4.23456
ENSG00000183785	TUBA8	16.5799	9.48092	19.2567	1.1296
ENSG00000198125	MB	211.429	73.5291	158.742	0.946108
ENSG00000285188	AC008397.2	1.38189	2.25304	1.48827	0.215572
ENSG00000179639	FCER1A	0	0.032288	0	3.78653
ENSG00000248746	ACTN3	99.4389	37.5176	169.5	0
ENSG00000122035	RASL11A	1.02824	1.04748	1.41691	5.94632
ENSG00000188921	HACD4	0.187334	0.366977	0.334594	2.12671
ENSG00000083444	PLOD1	87.368	144.709	142.094	60.8439
ENSG00000272398	CD24	4.76244	3.86278	3.74937	47.8541
NewGene_5501	NewGene_5501	3.36133	3.17825	0.096688	0.026972
NewGene_5506	NewGene_5506	3.05597	1.6708	0.402393	0.129339
NewGene_2735	NewGene_2735	1.55152	2.66176	2.33398	0.036674
NewGene_2736	NewGene_2736	1.55764	0.363109	2.1268	0
NewGene_2738	NewGene_2738	2.74998	0.899205	1.11056	0
ENSG00000262655	SPON1	8.79092	12.07	10.3034	43.9427
ENSG00000111879	FAM184A	6.18655	3.3132	2.38756	1.08287
ENSG00000119723	COQ6	16.6483	16.2791	14.9751	9.05092
ENSG00000079435	LIPE	2.12288	2.22991	2.40925	37.276
ENSG00000187068	C3orf70	0.498233	0.561434	0.433843	1.97611
ENSG00000152952	PLOD2	10.3776	10.6623	10.5666	4.22179
ENSG00000116983	HPCAL4	0.213578	0.20993	0.398427	0
ENSG00000070182	SPTB	54.3062	39.7034	50.6466	0.88249
ENSG00000184860	SDR42E1	0.06769	0.087901	0.020609	0.806922
ENSG00000184867	ARMCX2	34.6971	29.7337	41.1898	16.4577
ENSG00000113805	CNTN3	0.817558	0.595115	0.391724	5.22154
ENSG00000076555	ACACB	2.58555	1.70364	3.49066	16.6602
ENSG00000182541	LIMK2	4.57622	5.59021	5.96494	16.0051
ENSG00000182544	MFSD5	4.75279	4.76563	4.44911	15.8682
ENSG00000104848	KCNA7	2.69229	1.30481	2.31123	0
ENSG00000185015	CA13	0.06148	0.027994	0.080233	1.24998
ENSG00000140563	MCTP2	0.102182	0.050015	0.103628	0.738731
ENSG00000092068	SLC7A8	0.511566	0.771378	1.17964	12.3173
ENSG00000123358	NR4A1	36.6926	24.2461	31.9674	107.481
NewGene_11065	NewGene_11065	0	0	0	1.4773
ENSG00000214518	KRTAP2-2	0	0	0	5.16558
ENSG00000162461	SLC25A34	6.91865	5.05952	7.17935	1.33745
ENSG00000114416	FXR1	130.584	100.651	146.95	21.9162
ENSG00000158292	GPR153	7.45192	6.24134	5.40719	37.7801
ENSG00000284681	AC007240.1	0.992893	0.656205	0.435878	0
ENSG00000284686	AC119674.2	2.38404	2.14987	0.966981	0.226029
ENSG00000006555	TTC22	0	0	0	1.91308
ENSG00000160285	LSS	7.086	7.4296	5.24538	22.705
ENSG00000147255	IGSF1	33.6841	26.0431	22.9118	2.57003
ENSG00000147256	ARHGAP36	104.071	54.9322	122.989	0.009339
ENSG00000171219	CDC42BPG	0.324888	0.234479	0.257721	3.31075
ENSG00000135245	HILPDA	9.15215	11.0211	8.12489	36.2051
ENSG00000141968	VAV1	0.163427	0.195583	0.106435	2.79398
NewGene_6155	NewGene_6155	0.879447	0.581958	0.297518	0
NewGene_3386	NewGene_3386	0	0	0	2.54337
ENSG00000173218	VANGL1	0.757138	0.72793	0.460662	3.12528
ENSG00000173210	ABLIM3	12.332	13.2729	20.782	5.33735
ENSG00000182810	DDX28	1.64141	1.91847	1.11902	6.51321
ENSG00000169474	SPRR1A	0.071892	0	0.114959	28.9667
ENSG00000156467	UQCRB	74.5595	92.1773	68.4028	38.5072
ENSG00000111684	LPCAT3	2.16615	2.96702	3.27027	15.1435
NewGene_6964	NewGene_6964	0	0	0	4.13671
ENSG00000142188	TMEM50B	3.14374	5.33561	4.56271	15.215
ENSG00000184210	DGAT2L6	0	0	0	2.87436
ENSG00000163132	MSX1	1.15534	1.68061	0.847715	10.6405
ENSG00000163131	CTSS	0.60316	0.801242	1.2311	5.9569
ENSG00000071282	LMCD1	54.8171	33.64	95.7219	9.41881
NewGene_195	NewGene_195	55.8366	54.6725	42.4227	0.16507
ENSG00000185674	LYG2	0	0	0	4.92
ENSG00000153234	NR4A2	1.67672	1.45355	1.28274	12.7353
ENSG00000153233	PTPRR	0.401948	0.882168	0.582628	0
ENSG00000101310	SEC23B	2.18141	3.78239	1.75091	9.23642
ENSG00000101311	FERMT1	0.007851	0.06802	0	1.50843
ENSG00000112655	PTK7	19.8313	23.4882	17.1418	92.6159
ENSG00000112658	SRF	30.2334	18.2316	24.2901	11.9496
ENSG00000185585	OLFML2A	101.932	99.9829	78.9326	45.1523
ENSG00000184985	SORCS2	2.04395	2.58179	1.78379	7.44661
ENSG00000147378	FATE1	1.21569	0.948009	0.458755	0
ENSG00000125780	TGM3	0.030613	0.118379	0.011189	2.77961
ENSG00000107611	CUBN	0.316192	0.260882	0.217727	2.25305
NewGene_5570	NewGene_5570	13.9822	11.99	9.43873	0.313709
ENSG00000163898	LIPH	0	0.029303	0.00841	1.19581
ENSG00000166913	YWHAB	15.0351	16.6372	15.0345	42.8844
ENSG00000163273	NPPC	7.45808	9.34079	2.3808	1.05939
ENSG00000179364	PACS2	27.4362	21.2601	24.2059	17.1445
NewGene_3413	NewGene_3413	1.04237	0.222905	1.42007	0.078466
ENSG00000056736	IL17RB	0.464415	0.471056	0.471289	3.01439
ENSG00000166006	KCNC2	0.15188	0.274516	0.649135	0.006534
ENSG00000122691	TWIST1	9.14093	9.32489	3.45678	67.1414
ENSG00000158481	CD1C	0	0	0.020975	4.29779
ENSG00000130173	ANGPTL8	0.41168	0.188546	0.785249	208.559
ENSG00000130176	CNN1	70.07	14.0972	46.8914	3.67483
ENSG00000284526	AC015802.6	27.8446	23.2918	19.5388	13.9213
ENSG00000081248	CACNA1S	20.0636	10.4169	24.7276	0
ENSG00000183386	FHL3	198.885	115.62	211.176	16.789
ENSG00000174944	P2RY14	0.174223	0.350653	0.271462	2.75251
ENSG00000171533	MAP6	3.71179	3.33171	4.33173	1.81651
ENSG00000078114	NEBL	0.353435	0.314982	0.274812	2.48872
ENSG00000136813	ECPAS	23.437	16.4889	42.8244	8.6893
ENSG00000088386	SLC15A1	0	0.023205	0	1.90492
ENSG00000214026	MRPL23	125.64	98.2848	164.295	58.079
ENSG00000184992	BRI3BP	0.357656	0.454924	0.373472	2.31944
ENSG00000144485	HES6	18.6869	20.4566	11.9269	2.57738
ENSG00000073008	PVR	8.02162	9.48677	11.4769	4.38097
ENSG00000144152	FBLN7	7.70065	12.5393	7.22406	4.00872
ENSG00000203740	METTL11B	1.47748	0.634538	3.00756	0
ENSG00000116771	AGMAT	1.68131	0.854521	1.17817	0.070165
NewGene_4115	NewGene_4115	0	0	0	2.98767
ENSG00000013563	DNASE1L1	13.1064	9.31468	17.1246	1.62421
ENSG00000168575	SLC20A2	30.7383	21.0919	43.3099	11.5922
ENSG00000118523	CTGF	21.1757	30.307	14.5217	119.479
ENSG00000138821	SLC39A8	0.6612	0.259976	0.981329	6.26959
ENSG00000138823	MTTP	1.22705	0.231512	0.55089	0
ENSG00000165912	PACSIN3	149.89	102.285	202.23	14.4969
ENSG00000181418	DDN	3.64928	4.47558	5.41176	0.040489
ENSG00000165917	RAPSN	75.4423	73.1276	77.5766	0
ENSG00000127951	FGL2	16.4867	18.3653	17.5447	5.32123
ENSG00000159516	SPRR2G	0	0	0	12.985
ENSG00000165269	AQP7	0.308785	0.195808	0.967581	44.0701
ENSG00000100650	SRSF5	38.5183	42.5498	27.1168	179.948
NewGene_7691	NewGene_7691	2.57799	2.6018	1.37456	0
ENSG00000254995	STX16-NPEPL1	1.82087	1.3397	1.1499	0.408285
ENSG00000178752	ERFE	28.2133	33.7522	4.61679	0.2831
ENSG00000204542	C6orf15	0	0	0	3.99449
ENSG00000277149	TYW1B	2.93139	3.22673	3.53851	0.78984
ENSG00000136695	IL36RN	0	0	0	2.88395
NewGene_13426	NewGene_13426	3.18785	1.9513	3.79333	0
ENSG00000128710	HOXD10	0	0	0	0.951697
NewGene_7333	NewGene_7333	0.053575	0.502244	1.88387	0
ENSG00000072195	SPEG	153.26	58.04	106.185	3.87865
ENSG00000185565	LSAMP	1.12173	1.36442	0.654339	3.63059
NewGene_13042	NewGene_13042	1.4152	2.41667	3.32006	0.180227
ENSG00000130037	KCNA5	4.36408	4.36947	4.73991	1.53496
ENSG00000145949	MYLK4	2.85005	0.944935	3.36666	0.466304
ENSG00000139318	DUSP6	1.7071	2.82318	3.44444	15.6054
ENSG00000284779	IGF2	261.988	85.8373	138.473	0.248645
ENSG00000065518	NDUFB4	99.9029	94.9778	101.99	55.7082
ENSG00000088882	CPXM1	31.8293	41.7114	26.7511	109.271
ENSG00000109654	TRIM2	3.53037	2.77423	3.35872	8.1298
ENSG00000132470	ITGB4	1.17308	2.46645	3.08552	15.9004
ENSG00000172232	AZU1	0.929577	2.3754	2.62091	12.2899
ENSG00000172236	TPSAB1	2.00687	4.21014	2.24132	58.1202
ENSG00000214491	SEC14L6	0.088938	0.13598	0	3.65161
ENSG00000108298	RPL19	2419.34	2131.56	1674.64	1140.59
ENSG00000137955	RABGGTB	44.8151	40.9442	43.0987	23.2092
ENSG00000112137	PHACTR1	0.78335	1.55838	0.743884	5.65057
ENSG00000100092	SH3BP1	1.61636	1.75661	1.16446	10.196
ENSG00000197361	FBXL22	19.4123	12.8994	13.6362	0.895734
ENSG00000143520	FLG2	0	0	0	6.12202
NewGene_11790	NewGene_11790	1.70837	2.5039	1.56817	0
NewGene_8130	NewGene_8130	0	0	0.014031	1.98265
ENSG00000142347	MYO1F	0.572428	0.838584	0.581312	3.2725
ENSG00000184635	ZNF93	5.18544	4.5941	5.83291	1.54342
ENSG00000187583	PLEKHN1	0	0	0	1.31607
ENSG00000166450	PRTG	0.697827	0.695636	0.446686	0.100566
NewGene_12885	NewGene_12885	5.45216	4.37265	8.29014	0
ENSG00000197647	ZNF433	6.60729	7.65035	7.11287	2.7902
ENSG00000197641	SERPINB13	0	0	0	3.1634
ENSG00000255439	AC135050.2	0	0	7.5778	0
ENSG00000160209	PDXK	4.02442	3.70564	3.52336	12.643
NewGene_1416	NewGene_1416	3.30137	2.68898	3.53639	0
NewGene_5465	NewGene_5465	0	0	0.030528	2.04451
ENSG00000174740	PABPC5	3.62378	4.10659	2.62776	1.17242
ENSG00000089127	OAS1	0.370137	0.209075	1.09366	8.90877
ENSG00000278570	NR2E3	1.70455	1.19837	1.71444	0.297764
ENSG00000110002	VWA5A	23.9762	16.6688	21.2346	6.65727
ENSG00000275993	SIK1B	5.51966	5.68515	9.63062	28.5453
ENSG00000144227	NXPH2	2.23364	3.01849	2.70919	0
ENSG00000071205	ARHGAP10	22.9218	23.0634	22.3375	11.4566
NewGene_8442	NewGene_8442	2.5762	2.60619	4.3372	0
NewGene_8447	NewGene_8447	1.98526	1.17315	0.366309	0
ENSG00000108823	SGCA	401.807	265.18	348.827	1.47722
ENSG00000108821	COL1A1	1419.66	2071.59	911.828	6893.45
ENSG00000108825	PTGES3L-AARSD1	1.04753	1.00381	1.94234	0.157847
ENSG00000169946	ZFPM2	8.81932	7.04431	11.9605	1.69905
ENSG00000038002	AGA	2.50198	3.17106	2.37139	9.43668
ENSG00000164346	NSA2	34.2695	38.0115	31.7989	18.8815
ENSG00000100448	CTSG	0.043969	1.50522	2.12971	32.616
ENSG00000077522	ACTN2	532.113	260.898	672.839	0.293978
ENSG00000196754	S100A2	0.569602	0.871504	0.619791	23.4255
ENSG00000197084	LCE1C	0	0	0	11.1219
ENSG00000124701	APOBEC2	309.556	206.988	163.676	0.142832
ENSG00000124702	KLHDC3	192.572	147.941	154.244	81.2235
ENSG00000185352	HS6ST3	0.050752	0.005578	0.004293	0.722551
NewGene_9188	NewGene_9188	0	0	0	2.98985
ENSG00000241233	KRTAP5-8	0	0	0	6.07829
ENSG00000166086	JAM3	47.4359	46.1151	40.2039	21.1655
NewGene_2365	NewGene_2365	0	0.040457	0	3.98936
ENSG00000175084	DES	4078.17	1985.19	3812.2	0.964938
ENSG00000158158	CNNM4	8.7083	5.53467	7.70026	3.13403
NewGene_3976	NewGene_3976	2.27763	0.712442	1.68713	0.042664
ENSG00000198947	DMD	19.2705	17.8483	26.751	2.22416
ENSG00000170442	KRT86	0.242052	0.269064	0.036244	14.1323
ENSG00000178695	KCTD12	29.5202	34.258	26.4214	77.3511
ENSG00000160013	PTGIR	1.95498	1.53084	1.02978	8.25275
ENSG00000204873	KRTAP9-3	0	0	0	3.68904
NewGene_10910	NewGene_10910	2.34801	3.65144	1.74088	0.620301
ENSG00000171316	CHD7	3.00377	1.54896	2.73236	0.657153
ENSG00000147443	DOK2	0.227541	0.811818	0.334462	5.90303
ENSG00000167549	CORO6	67.9291	35.6133	55.61	1.82645
ENSG00000145358	DDIT4L	12.0592	5.45466	19.2664	1.32855
ENSG00000176092	CRYBG2	0	0	0	1.63122
ENSG00000152784	PRDM8	3.29929	3.6059	1.54085	0.999137
ENSG00000138050	THUMPD2	15.2801	16.2528	15.107	5.77811
ENSG00000168952	STXBP6	6.85486	6.40617	4.4573	1.70717
ENSG00000170837	GPR27	1.80371	2.82041	1.31344	8.73551
ENSG00000089356	FXYD3	0.264746	0.330694	0.074015	28.5242
ENSG00000143171	RXRG	22.1641	22.7743	20.5713	5.52749
ENSG00000131095	GFAP	0	0	0	0.545149
ENSG00000178814	OPLAH	1.82204	1.93823	1.36294	7.25219
ENSG00000265190	ANXA8	0	0	0	3.77962
ENSG00000069431	ABCC9	14.0332	11.9282	12.2872	6.32619
ENSG00000167178	ISLR2	2.74057	5.66467	5.18117	0.791417
NewGene_257	NewGene_257	8.95965	5.41317	6.04519	0.767693
NewGene_255	NewGene_255	3317.56	2443.77	3353.28	80.0856
NewGene_252	NewGene_252	6.88595	5.36102	8.5436	0.014738
NewGene_258	NewGene_258	2.22595	1.07165	1.86297	0
ENSG00000162244	RPL29	2341.79	2351.93	2429.48	1127.6
ENSG00000101210	EEF1A2	878.053	460.825	740.695	0.695392
ENSG00000188176	SMTNL2	120.154	55.5239	136.69	1.08802
NewGene_11055	NewGene_11055	8.39314	11.0048	7.01089	4.26765
ENSG00000153993	SEMA3D	1.6822	2.03471	1.6695	7.18355
ENSG00000158528	PPP1R9A	5.96988	4.46492	6.75555	1.11271
ENSG00000186205	MARC1	0.931871	0.637232	0.292397	7.0781
ENSG00000168802	CHTF8	7.7465	8.68561	10.1176	27.3021
ENSG00000106689	LHX2	1.24066	1.79542	0.619964	9.45723
ENSG00000120899	PTK2B	1.65933	1.21212	1.1943	5.93495
ENSG00000169071	ROR2	3.12516	3.06665	2.85889	10.0942
ENSG00000169067	ACTBL2	0	0	0	0.667001
ENSG00000091136	LAMB1	112.93	135.771	154.966	53.4956
ENSG00000204248	COL11A2	9.97269	4.30866	3.35932	0.323634
ENSG00000158055	GRHL3	0	0.015473	0	7.49336
ENSG00000158050	DUSP2	3.00372	4.90096	4.63274	29.5217
ENSG00000137077	CCL21	8.7728	14.4162	6.8279	82.1027
ENSG00000137073	UBAP2	20.0156	14.609	14.1333	7.87125
ENSG00000137070	IL11RA	43.9966	73.0801	36.5097	172.324
ENSG00000122477	LRRC39	80.4857	77.3632	88.8704	0.551069
ENSG00000253368	TRNP1	0.3911	0.871188	0.338595	5.4762
ENSG00000161243	FBXO27	0.788766	0.597474	1.13708	7.05616
ENSG00000161249	DMKN	0.767082	0.064157	0.338184	170.253
ENSG00000110906	KCTD10	4.54508	5.27079	4.48221	15.256
ENSG00000175197	DDIT3	44.7034	63.6685	51.5169	21.0318
ENSG00000110900	TSPAN11	2.46925	1.54674	1.47426	18.406
NewGene_2875	NewGene_2875	0.924265	0.811923	1.41011	0
NewGene_8814	NewGene_8814	22.4316	1.21012	26.6118	0
ENSG00000115956	PLEK	0.507571	1.2669	0.855194	6.41998
ENSG00000214274	ANG	2.57957	1.99972	2.61528	10.0942
ENSG00000188994	ZNF292	5.75116	4.11321	5.3885	2.85387
ENSG00000188993	LRRC66	4.05657	0.441646	1.94193	0.022733
ENSG00000150337	FCGR1A	0.103902	0.179682	0.152406	3.49524
NewGene_5005	NewGene_5005	0.325199	0.258402	0.65332	0
ENSG00000106113	CRHR2	1.09889	0.650382	0.477506	0
ENSG00000197905	TEAD4	51.1636	29.9254	55.8435	2.67781
ENSG00000113448	PDE4D	11.7104	7.38559	21.5963	3.17207
ENSG00000013441	CLK1	106.449	132.851	122.733	65.5798
ENSG00000228672	PROB1	13.9037	6.22672	8.40925	0.163619
ENSG00000262179	MYMX	12.1364	20.3987	8.29757	1.3056
ENSG00000181754	AMIGO1	5.47413	2.82867	3.43133	1.14795
ENSG00000163629	PTPN13	0.779231	0.877571	0.590305	6.41247
ENSG00000163624	CDS1	0.036139	0.017631	0.054006	2.03699
ENSG00000154358	OBSCN	62.9756	22.4854	61.4098	2.13365
ENSG00000010310	GIPR	0.070821	0.074683	0.036768	10.5254
ENSG00000164850	GPER1	18.4017	6.96795	18.1689	3.8117
ENSG00000183621	ZNF438	9.98998	8.85327	10.4018	6.07068
ENSG00000183628	DGCR6	167.612	86.8473	99.0684	6.95404
ENSG00000112276	BVES	16.4805	11.7005	27.2743	0.67917
ENSG00000154975	CA10	1.05957	0.988534	1.77849	0.008654
ENSG00000176194	CIDEA	0	0	0	24.2817
ENSG00000204421	LY6G6C	0.186636	0	0.153938	19.3848
ENSG00000167779	IGFBP6	80.4969	78.3231	25.5818	17.2112
ENSG00000177575	CD163	0.223752	0.72918	0.687654	9.90335
ENSG00000178562	CD28	0.024035	0.164736	0.118172	1.72762
ENSG00000178568	ERBB4	1.31682	0.729545	0.978229	0.039109
ENSG00000007062	PROM1	6.65755	10.5971	6.21257	2.79048
ENSG00000136261	BZW2	57.3944	55.4121	60.3763	31.1902
ENSG00000166825	ANPEP	3.7884	4.34441	1.26619	17.1412
ENSG00000166823	MESP1	0.170588	1.06944	0.75686	10.8678
ENSG00000166821	PEX11A	0.766379	1.43679	1.50453	11.9961
ENSG00000166828	SCNN1G	0	0	0	0.630182
ENSG00000127334	DYRK2	13.9677	11.4532	11.2385	4.46424
NewGene_4730	NewGene_4730	2.58432	4.16045	1.30098	0.082633
ENSG00000130957	FBP2	37.6709	13.4453	27.9199	0
ENSG00000204161	TMEM273	1.17174	1.91196	1.1497	6.68928
ENSG00000129354	AP1M2	0	0	0	6.71317
ENSG00000171401	KRT13	0.47199	0.139959	0.251178	3.46435
ENSG00000135472	FAIM2	2.24229	1.97324	2.3362	0.314157
ENSG00000039068	CDH1	0.574648	0.19977	1.11391	16.38
ENSG00000147570	DNAJC5B	0.984257	0.786654	0.466397	0
ENSG00000147573	TRIM55	35.042	18.7761	44.2315	0
ENSG00000068976	PYGM	183.782	89.7238	198.982	2.86536
ENSG00000136929	HEMGN	0.328778	0.456074	0.707922	3.49611
ENSG00000113739	STC2	3.49349	5.04502	7.05689	1.36825
ENSG00000119227	PIGZ	1.20814	0.799402	0.592889	5.47198
ENSG00000023902	PLEKHO1	88.6462	47.1418	94.8953	22.0523
ENSG00000214595	EML6	0.645425	0.677936	0.361065	0.013795
ENSG00000139832	RAB20	2.98304	4.86534	4.89964	17.1093
NewGene_888	NewGene_888	3.02804	1.99094	2.07897	0.059042
ENSG00000233608	TWIST2	7.84377	8.89064	2.4139	183.087
ENSG00000119919	NKX2-3	1.5882	0.471018	1.02528	0
ENSG00000119915	ELOVL3	0.20608	0.047582	0.14407	12.7913
ENSG00000119917	IFIT3	2.00982	2.07589	3.00739	8.95002
ENSG00000107165	TYRP1	0.011064	0.013793	0.177539	19.8619
ENSG00000140798	ABCC12	0.176611	0.331185	0.277524	0
ENSG00000140795	MYLK3	2.12177	1.25478	6.02471	0.01152
ENSG00000182809	CRIP2	198.111	153.015	135.902	75.5451
ENSG00000215853	RPTN	0	0	0	0.982388
ENSG00000153707	PTPRD	6.27771	4.62876	4.12931	0.996384
ENSG00000183044	ABAT	4.57009	5.02269	3.68674	1.80597
ENSG00000183048	SLC25A10	1.62058	2.66482	1.02303	13.7615
ENSG00000183049	CAMK1D	0.939943	0.447428	0.615292	4.23635
ENSG00000168502	MTCL1	5.85549	2.8088	3.9247	0.590573
NewGene_144	NewGene_144	1.15724	0.617498	0.329295	0
ENSG00000259171	AL163636.2	0	0	0	12.1806
ENSG00000205363	INSYN1	0.677831	0.848301	0.154301	4.20711
ENSG00000186732	MPPED1	0.093735	0.171527	0.14884	1.88792
ENSG00000185559	DLK1	2111.36	2721.14	1984.28	286.476
ENSG00000101638	ST8SIA5	1.22114	1.18685	0.98943	0
ENSG00000197766	CFD	3.18946	1.37543	2.1821	220.515
ENSG00000171649	ZIK1	1.36758	1.08635	1.36555	0.542372
ENSG00000179431	FJX1	0.985564	1.5672	1.35371	5.73991
ENSG00000121966	CXCR4	28.3524	29.0527	31.7043	12.1465
ENSG00000160097	FNDC5	56.6985	60.0978	38.8426	7.11021
ENSG00000135902	CHRND	61.9005	38.6042	79.0344	0
NewGene_5694	NewGene_5694	9.0801	9.68349	8.70435	3.42055
ENSG00000235162	C12orf75	2.5878	5.82237	2.40981	24.1875
ENSG00000134198	TSPAN2	7.9684	8.21988	5.16584	1.99905
ENSG00000131018	SYNE1	28.1347	21.299	22.0748	3.193
ENSG00000142227	EMP3	78.6218	69.8747	60.0789	40.3122
ENSG00000115641	FHL2	43.8479	47.7847	61.0274	17.4313
ENSG00000115648	MLPH	0.019225	0.008153	0	3.07673
ENSG00000172349	IL16	0.428498	0.824162	0.638815	4.33092
ENSG00000172346	CSDC2	3.27082	2.16172	1.84604	0.273525
ENSG00000172345	STARD5	0.492747	0.612544	1.37618	4.15512
ENSG00000186281	GPAT2	5.40689	5.71974	6.68866	2.2247
ENSG00000149925	ALDOA	2557.1	1908.68	2742.44	375.437
ENSG00000149926	FAM57B	0.641788	0.664151	0.571497	0.086784
ENSG00000107551	RASSF4	43.9815	48.7927	32.1692	6.95348
ENSG00000103876	FAH	6.14176	8.13399	5.14412	22.5354
ENSG00000196569	LAMA2	23.4594	42.3844	37.9091	8.61376
ENSG00000058866	DGKG	0.613684	0.488747	1.25352	0.089807
ENSG00000152661	GJA1	20.6689	42.3896	26.7445	121.487
ENSG00000143632	ACTA1	16757.7	7968.98	21748	0.300172
ENSG00000143631	FLG	0.02521	0.022741	0.01948	2.607
ENSG00000067064	IDI1	10.1893	7.78431	8.93419	24.0794
ENSG00000178934	LGALS7B	0	0.423292	0.751123	184.16
ENSG00000168309	FAM107A	0.268922	0.341731	0.683427	3.35303
ENSG00000143816	WNT9A	4.9442	3.18132	6.14115	0.602057
ENSG00000183230	CTNNA3	0.945376	0.476208	0.906801	0.243615
ENSG00000167874	TMEM88	19.1134	50.6138	32.452	11.785
ENSG00000127743	IL17B	209.419	165.935	92.3472	0.904413
ENSG00000143819	EPHX1	21.1961	26.3955	19.545	79.8405
ENSG00000205445	KRTAP10-2	0	0	0	3.8215
ENSG00000164379	FOXQ1	0.052483	0.058327	0	5.26355
ENSG00000240871	KRTAP4-7	0	0	0	2.76491
ENSG00000159363	ATP13A2	3.37101	3.38259	2.6972	9.43216
NewGene_13339	NewGene_13339	0	0	0	2.31516
ENSG00000130528	HRC	55.6878	30.7851	59.2032	4.76664
ENSG00000239900	ADSL	45.9912	37.9566	62.803	11.4326
ENSG00000179604	CDC42EP4	7.00119	10.9591	8.07509	26.5416
NewGene_7647	NewGene_7647	1.79745	0.817098	0.373655	0
NewGene_10429	NewGene_10429	0	0	0	2.23145
ENSG00000146054	TRIM7	8.21619	6.65808	3.94121	0.643825
ENSG00000188910	GJB3	0	0	0	9.50474
ENSG00000099624	ATP5F1D	252.724	235.014	199.715	103.69
ENSG00000099998	GGT5	8.89993	10.0154	6.76609	23.208
ENSG00000099992	TBC1D10A	5.52389	7.48953	5.69815	18.9985
ENSG00000063660	GPC1	59.9261	46.0446	41.8659	22.5764
NewGene_9557	NewGene_9557	0	0	0	1.37964
ENSG00000122707	RECK	7.46529	10.9296	8.10078	24.5833
NewGene_9888	NewGene_9888	0.345674	0.181913	1.56627	0
ENSG00000143341	HMCN1	0.543051	0.755321	0.841973	7.63839
ENSG00000168143	FAM83B	0	0	0	1.29474
ENSG00000188581	KRTAP1-1	0	0	0	5.26402
ENSG00000189182	KRT77	0	0	0	19.4995
ENSG00000215375	MYL5	607.766	452.552	616.735	9.15187
ENSG00000119715	ESRRB	0.883861	0.423283	0.395687	0.03185
ENSG00000119714	GPR68	0.254555	0.508006	0.3554	2.43888
ENSG00000111262	KCNA1	0.281986	0.211768	0.141923	0.014623
ENSG00000139433	GLTP	9.76151	10.8388	7.8623	33.3349
ENSG00000135766	EGLN1	27.3999	40.3188	46.751	17.7099
ENSG00000165637	VDAC2	89.0849	105.528	133.194	59.1041
ENSG00000164776	PHKG1	27.5085	13.3899	32.2518	1.48608
ENSG00000112763	BTN2A1	13.8383	19.0587	17.2756	9.34772
ENSG00000164587	RPS14	2430.73	2486.2	2081.36	1279.41
ENSG00000112186	CAP2	51.0257	29.17	73.7209	3.00444
ENSG00000184838	PRR16	7.22411	6.11916	6.20759	18.81
ENSG00000182578	CSF1R	1.26978	1.55148	1.2656	25.9262
ENSG00000143434	SEMA6C	56.451	38.5124	37.2738	14.1211
ENSG00000140557	ST8SIA2	5.19334	2.41008	2.27427	0.658024
ENSG00000167114	SLC27A4	2.80175	2.23493	1.94106	10.4172
ENSG00000123364	HOXC13	0.01669	0	0.031665	8.28305
ENSG00000178878	APOLD1	1.75819	2.35537	1.78162	12.0849
ENSG00000276085	CCL3L1	0.07548	0.29693	0.31381	7.43695
ENSG00000241123	KRTAP10-5	0	0	0	7.38367
ENSG00000163347	CLDN1	1.83857	4.0308	3.82714	35.2136
ENSG00000163346	PBXIP1	108.114	73.1258	101.952	34.2834
ENSG00000050327	ARHGEF5	0.392918	0.352693	0.160856	2.89332
ENSG00000170681	CAVIN4	36.248	20.7055	62.5339	0.739145
ENSG00000178053	MLF1	32.1976	13.0643	16.9218	5.64275
ENSG00000188037	CLCN1	2.05717	0.663619	0.956611	0
ENSG00000221880	KRTAP1-3	0	0	0	5.62312
ENSG00000187773	DIPK1C	5.00846	7.55411	6.85758	1.55567
ENSG00000141934	PLPP2	0.408834	0.401938	0.327849	8.69243
ENSG00000070371	CLTCL1	6.36937	4.87559	8.8821	0.909489
ENSG00000144712	CAND2	15.3395	6.52195	16.2049	1.16188
ENSG00000163157	TMOD4	23.3006	16.1015	34.1262	0.438656
ENSG00000099814	CEP170B	0.780533	0.576624	0.553297	5.01842
ENSG00000111664	GNB3	8.38799	4.35407	5.12724	1.48441
ENSG00000169429	CXCL8	6.31407	10.5029	18.0533	3.12538
NewGene_6950	NewGene_6950	78.3472	96.2684	80.944	49.5665
NewGene_8493	NewGene_8493	0.133637	0.144988	0.036003	8.81246
ENSG00000163106	HPGDS	0.716834	1.20684	0.481128	13.8358
ENSG00000134602	STK26	12.3791	7.07251	6.82311	3.43406
ENSG00000188778	ADRB3	0	0	0	3.56256
ENSG00000152556	PFKM	75.6907	53.3061	106.832	9.94113
ENSG00000029534	ANK1	74.3871	30.6228	55.8968	0.795378
ENSG00000260272	AC093525.2	0	0	0	1.76516
ENSG00000169991	IFFO2	0.518638	0.504153	0.519535	8.24492
ENSG00000154258	ABCA9	5.75572	7.04097	9.66501	2.64072
ENSG00000187244	BCAM	159.095	130.822	114.626	66.7719
ENSG00000196091	MYBPC1	630.537	405.235	1112.76	0.090554
ENSG00000196090	PTPRT	0.033313	0.028067	0.084304	0.899593
ENSG00000198727	MT-CYB	73.6524	54.2731	113.694	957.13
ENSG00000198722	UNC13B	3.59816	5.36242	5.13436	1.00639
ENSG00000100146	SOX10	5.81702	7.60451	4.24037	22.1044
ENSG00000161671	EMC10	44.363	40.5985	40.9554	25.3197
ENSG00000167632	TRAPPC9	12.1531	8.23724	10.5732	4.89994
ENSG00000134757	DSG3	0.007173	0	0	3.46838
ENSG00000179314	WSCD1	14.4479	17.6015	20.0864	1.17595
ENSG00000121769	FABP3	55.461	44.7035	67.0006	2.91706
ENSG00000137491	SLCO2B1	2.38732	3.52929	3.70583	10.8713
NewGene_13288	NewGene_13288	0.354947	0.44617	0.624839	0
ENSG00000158477	CD1A	0	0	0	2.06426
ENSG00000121060	TRIM25	1.63053	1.50612	1.58174	5.86525
ENSG00000091513	TF	0.081664	0.122616	0.164636	2.67367
ENSG00000122367	LDB3	372.373	171.367	352.097	0.589912
ENSG00000075043	KCNQ2	0.191268	1.81483	0.969935	0.02362
ENSG00000174917	C19orf70	76.551	72.8689	63.4684	25.8763
ENSG00000135390	ATP5MC2	379.293	369.277	401.015	146.585
ENSG00000136842	TMOD1	53.9304	31.7214	51.8111	2.14552
ENSG00000215704	CELA2B	2.65974	2.82934	0.912876	0
ENSG00000139970	RTN1	0.242165	0.176319	0.174502	1.98609
ENSG00000141744	PNMT	12.0942	8.12744	12.1235	1.28496
NewGene_8815	NewGene_8815	0.03352	0.032636	0.032435	23.4719
ENSG00000196878	LAMB3	0.47793	0.26069	0.438739	7.79885
ENSG00000152377	SPOCK1	1.31832	1.83712	1.33608	5.23075
ENSG00000110400	NECTIN1	3.73111	4.76925	3.37757	12.4598
NewGene_11669	NewGene_11669	1.30711	1.25425	0.76746	4.83206
ENSG00000168389	MFSD2A	0.051735	0.12278	0.088362	11.5651
ENSG00000129910	CDH15	203.303	138.294	143.76	0.337615
ENSG00000168528	SERINC2	28.1095	31.077	22.7269	7.22674
ENSG00000166292	TMEM100	4.28544	6.27162	5.87044	17.9633
ENSG00000149534	MS4A2	0.011515	0.169233	0.078193	2.38865
ENSG00000166741	NNMT	26.5477	23.5036	56.9515	11.572
ENSG00000182107	TMEM30B	0.644714	0.679228	0.620868	3.60533
ENSG00000170017	ALCAM	3.68413	4.28322	4.13354	9.83656
ENSG00000171766	GATM	189.208	95.3728	193.11	13.9924
ENSG00000104529	EEF1D	594.715	578.182	526.401	323.836
ENSG00000248713	C4orf54	26.2646	10.4294	15.1629	0.007893
ENSG00000177156	TALDO1	45.3472	46.7564	35.9854	141.942
ENSG00000141506	PIK3R5	0.080369	0.043889	0.062207	0.89875
ENSG00000172508	CARNS1	31.5251	16.2307	14.2464	0.84126
ENSG00000133878	DUSP26	113.476	70.9307	184.768	1.33598
ENSG00000126778	SIX1	41.6462	31.8149	38.7493	1.46046
ENSG00000121742	GJB6	0.037918	0.065977	0	37.4455
NewGene_6764	NewGene_6764	1.82725	0.96883	7.61796	0
ENSG00000182986	ZNF320	0.396907	1.36685	0.615897	0.46035
ENSG00000102057	KCND1	0.788917	0.784217	0.642044	4.32418
ENSG00000180739	S1PR5	0.250609	0.238435	0.221784	2.42106
ENSG00000180730	SHISA2	36.7	13.9942	27.6752	7.34316
ENSG00000188508	KRTDAP	0	0	0	252.781
ENSG00000078596	ITM2A	271.776	570.293	248.946	135.608
NewGene_4181	NewGene_4181	3.07656	1.19523	0.430264	0.032214
ENSG00000062096	ARSF	0	0	0	2.27485
ENSG00000152926	ZNF117	2.00281	1.88059	1.64662	5.50218
ENSG00000172264	MACROD2	0.174935	0.141792	0.151856	1.1554
ENSG00000172260	NEGR1	3.03699	3.23051	4.29732	1.61993
ENSG00000119139	TJP2	2.87503	2.04638	3.33591	14.8876
ENSG00000149806	FAU	567.94	590.175	490.496	328.435
ENSG00000149809	TM7SF2	8.2636	6.80699	9.9833	31.9861
ENSG00000120658	ENOX1	4.57914	4.77777	4.14314	2.33062
ENSG00000104722	NEFM	0.895198	0.379711	1.34498	0.009902
[truncated: 877 more rows]
